# Supplementary material for: Strong linkage between benthic oxygen uptake and bacterial tetraether lipids in deep-sea trench regions
Source: Nat Commun. 2024 Apr 23;15:3439. doi: 10.1038/s41467-024-47660-3 (PMC11039702; doi:10.1038/s41467-024-47660-3)
Supplement: Supplementary file 4 — Supplementary Data 1 [file 41467_2024_47660_MOESM4_ESM.xlsx]

## Sheet: Sheet_Locations
Region	Site	Sample	Latitude	Longitude	Water depth	Sediment depth	Sample type	Sampling equipment
			(°)	(°)	(m)	(cm)
Kermadec Trench	Hadal	KT6-1	-32.15	-177.4	9555	0.5	Core sediment	Muiti-corer
Kermadec Trench	Hadal	KT6-2	-32.15	-177.4	9555	1.5	Core sediment	Muiti-corer
Kermadec Trench	Hadal	KT6-3	-32.15	-177.4	9555	3	Core sediment	Muiti-corer
Kermadec Trench	Hadal	KT6-4	-32.15	-177.4	9555	5	Core sediment	Muiti-corer
Kermadec Trench	Hadal	KT6-5	-32.15	-177.4	9555	7	Core sediment	Muiti-corer
Kermadec Trench	Hadal	KT6-6	-32.15	-177.4	9555	9	Core sediment	Muiti-corer
Kermadec Trench	Hadal	KT6-7	-32.15	-177.4	9555	12.5	Core sediment	Muiti-corer
Kermadec Trench	Hadal	KT6-8	-32.15	-177.4	9555	17.5	Core sediment	Muiti-corer
Kermadec Trench	Hadal	KT6-9	-32.15	-177.4	9555	22.5	Core sediment	Muiti-corer
Kermadec Trench	Hadal	KT6-10	-32.15	-177.4	9555	27.5	Core sediment	Muiti-corer
Kermadec Trench	Hadal	KT6-11	-32.15	-177.4	9555	32.5	Core sediment	Muiti-corer
Kermadec Trench	Hadal	KT6-12	-32.15	-177.4	9555	37.5	Core sediment	Muiti-corer
Kermadec Trench	Hadal	KT4-1	-31.14	-176.81	9300	0.5	Core sediment	Lander
Kermadec Trench	Hadal	KT4-2	-31.14	-176.81	9300	1.5	Core sediment	Lander
Kermadec Trench	Hadal	KT4-3	-31.14	-176.81	9300	3	Core sediment	Lander
Kermadec Trench	Hadal	KT4-4	-31.14	-176.81	9300	5	Core sediment	Lander
Kermadec Trench	Hadal	KT4-5	-31.14	-176.81	9300	7	Core sediment	Lander
Kermadec Trench	Hadal	KT4-6	-31.14	-176.81	9300	9	Core sediment	Lander
Kermadec Trench	Hadal	KT4-7	-31.14	-176.81	9300	12.5	Core sediment	Lander
Kermadec Trench	Hadal	KT4-8	-31.14	-176.81	9300	17.5	Core sediment	Lander
Kermadec Trench	Hadal	KT4-9	-31.14	-176.81	9300	22.5	Core sediment	Lander
Kermadec Trench	Hadal	KT4-10	-31.14	-176.81	9300	27.5	Core sediment	Lander
Kermadec Trench	Hadal	KT3-1	-30.38	-176.64	9540	0.5	Core sediment	-
Kermadec Trench	Hadal	KT3-2	-30.38	-176.64	9540	1.5	Core sediment	-
Kermadec Trench	Hadal	KT3-3	-30.38	-176.64	9540	3	Core sediment	-
Kermadec Trench	Hadal	KT3-4	-30.38	-176.64	9540	5	Core sediment	-
Kermadec Trench	Hadal	KT3-5	-30.38	-176.64	9540	7	Core sediment	-
Kermadec Trench	Hadal	KT3-6	-30.38	-176.64	9540	9	Core sediment	-
Kermadec Trench	Hadal	KT3-7	-30.38	-176.64	9540	12.5	Core sediment	-
Kermadec Trench	Hadal	KT3-8	-30.38	-176.64	9540	17.5	Core sediment	-
Kermadec Trench	Hadal	KT3-9	-30.38	-176.64	9540	22.5	Core sediment	-
Kermadec Trench	Hadal	KT3-10	-30.38	-176.64	9540	27.5	Core sediment	-
Kermadec Trench	Non-hadal, abyssal	KT7-1	-32.19	-176.56	6080	0.5	Core sediment	Box-corer
Kermadec Trench	Non-hadal, abyssal	KT7-2	-32.19	-176.56	6080	1.5	Core sediment	Box-corer
Kermadec Trench	Non-hadal, abyssal	KT7-3	-32.19	-176.56	6080	3	Core sediment	Box-corer
Kermadec Trench	Non-hadal, abyssal	KT7-4	-32.19	-176.56	6080	5	Core sediment	Box-corer
Kermadec Trench	Non-hadal, abyssal	KT7-5	-32.19	-176.56	6080	7	Core sediment	Box-corer
Kermadec Trench	Non-hadal, abyssal	KT7-6	-32.19	-176.56	6080	9	Core sediment	Box-corer
Kermadec Trench	Non-hadal, abyssal	KT7-7	-32.19	-176.56	6080	12.5	Core sediment	Box-corer
Kermadec Trench	Non-hadal, abyssal	KT7-8	-32.19	-176.56	6080	17.5	Core sediment	Box-corer
Kermadec Trench	Non-hadal, abyssal	KT7-9	-32.19	-176.56	6080	22.5	Core sediment	Box-corer
Kermadec Trench	Non-hadal, abyssal	KT7-10	-32.19	-176.56	6080	27.5	Core sediment	Box-corer
Atacama Trench	Non-hadal, abyssal	AT9-1	-20.33	-70.98	4045	0.5	Core sediment	Muiti-corer
Atacama Trench	Non-hadal, abyssal	AT9-2	-20.33	-70.98	4045	1.5	Core sediment	Muiti-corer
Atacama Trench	Non-hadal, abyssal	AT9-3	-20.33	-70.98	4045	2.5	Core sediment	Muiti-corer
Atacama Trench	Non-hadal, abyssal	AT9-4	-20.33	-70.98	4045	3.5	Core sediment	Muiti-corer
Atacama Trench	Non-hadal, abyssal	AT9-5	-20.33	-70.98	4045	4.5	Core sediment	Muiti-corer
Atacama Trench	Non-hadal, abyssal	AT9-6	-20.33	-70.98	4045	5.5	Core sediment	Muiti-corer
Atacama Trench	Non-hadal, abyssal	AT9-7	-20.33	-70.98	4045	6.5	Core sediment	Muiti-corer
Atacama Trench	Non-hadal, abyssal	AT9-8	-20.33	-70.98	4045	7.5	Core sediment	Muiti-corer
Atacama Trench	Non-hadal, abyssal	AT9-9	-20.33	-70.98	4045	8.5	Core sediment	Muiti-corer
Atacama Trench	Non-hadal, abyssal	AT9-10	-20.33	-70.98	4045	9.5	Core sediment	Muiti-corer
Atacama Trench	Non-hadal, abyssal	AT9-11	-20.33	-70.98	4045	11.25	Core sediment	Muiti-corer
Atacama Trench	Non-hadal, abyssal	AT9-12	-20.33	-70.98	4045	13.75	Core sediment	Muiti-corer
Atacama Trench	Hadal	AT5-1	-23.82	-71.37	7770	0.5	Core sediment	Muiti-corer
Atacama Trench	Hadal	AT5-2	-23.82	-71.37	7770	1.5	Core sediment	Muiti-corer
Atacama Trench	Hadal	AT5-3	-23.82	-71.37	7770	2.5	Core sediment	Muiti-corer
Atacama Trench	Hadal	AT5-4	-23.82	-71.37	7770	3.5	Core sediment	Muiti-corer
Atacama Trench	Hadal	AT5-5	-23.82	-71.37	7770	4.5	Core sediment	Muiti-corer
Atacama Trench	Hadal	AT5-6	-23.82	-71.37	7770	5.5	Core sediment	Muiti-corer
Atacama Trench	Hadal	AT5-7	-23.82	-71.37	7770	6.5	Core sediment	Muiti-corer
Atacama Trench	Hadal	AT5-8	-23.82	-71.37	7770	7.5	Core sediment	Muiti-corer
Atacama Trench	Hadal	AT5-9	-23.82	-71.37	7770	8.5	Core sediment	Muiti-corer
Atacama Trench	Hadal	AT5-10	-23.82	-71.37	7770	9.5	Core sediment	Muiti-corer
Atacama Trench	Hadal	AT5-11	-23.82	-71.37	7770	11.25	Core sediment	Muiti-corer
Atacama Trench	Hadal	AT5-12	-23.82	-71.37	7770	13.75	Core sediment	Muiti-corer
Atacama Trench	Hadal	AT5-13	-23.82	-71.37	7770	16.25	Core sediment	Muiti-corer
Atacama Trench	Hadal	AT5-14	-23.82	-71.37	7770	18.75	Core sediment	Muiti-corer
Atacama Trench	Hadal	AT5-15	-23.82	-71.37	7770	22.5	Core sediment	Muiti-corer
Atacama Trench	Hadal	AT5-16	-23.82	-71.37	7770	27.5	Core sediment	Muiti-corer
Atacama Trench	Non-hadal, abyssal	AT7-1	-22.94	-71.62	5500	0.5	Core sediment	Muiti-corer
Atacama Trench	Non-hadal, abyssal	AT7-2	-22.94	-71.62	5500	1.5	Core sediment	Muiti-corer
Atacama Trench	Non-hadal, abyssal	AT7-3	-22.94	-71.62	5500	2.5	Core sediment	Muiti-corer
Atacama Trench	Non-hadal, abyssal	AT7-4	-22.94	-71.62	5500	3.5	Core sediment	Muiti-corer
Atacama Trench	Non-hadal, abyssal	AT7-5	-22.94	-71.62	5500	4.5	Core sediment	Muiti-corer
Atacama Trench	Non-hadal, abyssal	AT7-6	-22.94	-71.62	5500	5.5	Core sediment	Muiti-corer
Atacama Trench	Non-hadal, abyssal	AT7-7	-22.94	-71.62	5500	6.5	Core sediment	Muiti-corer
Atacama Trench	Non-hadal, abyssal	AT7-8	-22.94	-71.62	5500	7.5	Core sediment	Muiti-corer
Atacama Trench	Non-hadal, abyssal	AT7-9	-22.94	-71.62	5500	8.5	Core sediment	Muiti-corer
Atacama Trench	Non-hadal, abyssal	AT7-10	-22.94	-71.62	5500	9.5	Core sediment	Muiti-corer
Atacama Trench	Non-hadal, abyssal	AT7-11	-22.94	-71.62	5500	11.25	Core sediment	Muiti-corer
Atacama Trench	Non-hadal, abyssal	AT7-12	-22.94	-71.62	5500	13.75	Core sediment	Muiti-corer
Atacama Trench	Non-hadal, abyssal	AT7-13	-22.94	-71.62	5500	16.25	Core sediment	Muiti-corer
Atacama Trench	Non-hadal, abyssal	AT7-14	-22.94	-71.62	5500	18.75	Core sediment	Muiti-corer
Atacama Trench	Non-hadal, abyssal	AT7-15	-22.94	-71.62	5500	22.5	Core sediment	Muiti-corer
Atacama Trench	Hadal	AT6-2	-24.27	-71.42	7720	1.5	Core sediment	Muiti-corer
Atacama Trench	Hadal	AT6-3	-24.27	-71.42	7720	2.5	Core sediment	Muiti-corer
Atacama Trench	Hadal	AT6-4	-24.27	-71.42	7720	3.5	Core sediment	Muiti-corer
Atacama Trench	Hadal	AT6-5	-24.27	-71.42	7720	4.5	Core sediment	Muiti-corer
Atacama Trench	Hadal	AT6-6	-24.27	-71.42	7720	5.5	Core sediment	Muiti-corer
Atacama Trench	Hadal	AT6-7	-24.27	-71.42	7720	6.5	Core sediment	Muiti-corer
Atacama Trench	Hadal	AT6-8	-24.27	-71.42	7720	7.5	Core sediment	Muiti-corer
Atacama Trench	Hadal	AT6-9	-24.27	-71.42	7720	8.5	Core sediment	Muiti-corer
Atacama Trench	Hadal	AT6-10	-24.27	-71.42	7720	9.5	Core sediment	Muiti-corer
Atacama Trench	Hadal	AT6-11	-24.27	-71.42	7720	11.25	Core sediment	Muiti-corer
Atacama Trench	Hadal	AT6-12	-24.27	-71.42	7720	13.75	Core sediment	Muiti-corer
Atacama Trench	Hadal	AT6-13	-24.27	-71.42	7720	16.25	Core sediment	Muiti-corer
Atacama Trench	Hadal	AT6-14	-24.27	-71.42	7720	18.75	Core sediment	Muiti-corer
Atacama Trench	Hadal	AT6-15	-24.27	-71.42	7720	21.25	Core sediment	Muiti-corer
Atacama Trench	Hadal	AT3-1	-23.05	-71.3	7915	0.5	Core sediment	Muiti-corer
Atacama Trench	Hadal	AT3-2	-23.05	-71.3	7915	1.5	Core sediment	Muiti-corer
Atacama Trench	Hadal	AT3-3	-23.05	-71.3	7915	2.5	Core sediment	Muiti-corer
Atacama Trench	Hadal	AT3-4	-23.05	-71.3	7915	3.5	Core sediment	Muiti-corer
Atacama Trench	Hadal	AT3-6	-23.05	-71.3	7915	5.5	Core sediment	Muiti-corer
Atacama Trench	Hadal	AT3-7	-23.05	-71.3	7915	6.5	Core sediment	Muiti-corer
Atacama Trench	Hadal	AT3-8	-23.05	-71.3	7915	7.5	Core sediment	Muiti-corer
Atacama Trench	Hadal	AT3-9	-23.05	-71.3	7915	8.5	Core sediment	Muiti-corer
Atacama Trench	Hadal	AT3-10	-23.05	-71.3	7915	9.5	Core sediment	Muiti-corer
Atacama Trench	Hadal	AT3-11	-23.05	-71.3	7915	11.25	Core sediment	Muiti-corer
Atacama Trench	Hadal	AT3-12	-23.05	-71.3	7915	13.75	Core sediment	Muiti-corer
Atacama Trench	Hadal	AT3-13	-23.05	-71.3	7915	16.25	Core sediment	Muiti-corer
Atacama Trench	Hadal	AT3-14	-23.05	-71.3	7915	18.75	Core sediment	Muiti-corer
Atacama Trench	Hadal	AT3-15	-23.05	-71.3	7915	22.5	Core sediment	Muiti-corer
Atacama Trench	Hadal	AT3-16	-23.05	-71.3	7915	27.5	Core sediment	Muiti-corer
Atacama Trench	Hadal	AT4-1	-23.36	-71.34	8085	0.5	Core sediment	Muiti-corer
Atacama Trench	Hadal	AT4-2	-23.36	-71.34	8085	1.5	Core sediment	Muiti-corer
Atacama Trench	Hadal	AT4-3	-23.36	-71.34	8085	2.5	Core sediment	Muiti-corer
Atacama Trench	Hadal	AT4-4	-23.36	-71.34	8085	3.5	Core sediment	Muiti-corer
Atacama Trench	Hadal	AT4-5	-23.36	-71.34	8085	4.5	Core sediment	Muiti-corer
Atacama Trench	Hadal	AT4-6	-23.36	-71.34	8085	5.5	Core sediment	Muiti-corer
Atacama Trench	Hadal	AT4-7	-23.36	-71.34	8085	6.5	Core sediment	Muiti-corer
Atacama Trench	Hadal	AT4-8	-23.36	-71.34	8085	7.5	Core sediment	Muiti-corer
Atacama Trench	Hadal	AT4-9	-23.36	-71.34	8085	8.5	Core sediment	Muiti-corer
Atacama Trench	Hadal	AT4-10	-23.36	-71.34	8085	9.5	Core sediment	Muiti-corer
Atacama Trench	Hadal	AT4-11	-23.36	-71.34	8085	11.25	Core sediment	Muiti-corer
Atacama Trench	Hadal	AT4-12	-23.36	-71.34	8085	13.75	Core sediment	Muiti-corer
Atacama Trench	Hadal	AT4-13	-23.36	-71.34	8085	16.25	Core sediment	Muiti-corer
Atacama Trench	Hadal	AT4-14	-23.36	-71.34	8085	18.75	Core sediment	Muiti-corer
Atacama Trench	Hadal	AT4-15	-23.36	-71.34	8085	22.5	Core sediment	Muiti-corer
Atacama Trench	Hadal	AT4-16	-23.36	-71.34	8085	27.5	Core sediment	Muiti-corer
Atacama Trench	Hadal	AT2-1	-21.78	-71.21	7995	0.5	Core sediment	Muiti-corer
Atacama Trench	Hadal	AT2-2	-21.78	-71.21	7995	1.5	Core sediment	Muiti-corer
Atacama Trench	Hadal	AT2-3	-21.78	-71.21	7995	2.5	Core sediment	Muiti-corer
Atacama Trench	Hadal	AT2-4	-21.78	-71.21	7995	3.5	Core sediment	Muiti-corer
Atacama Trench	Hadal	AT2-5	-21.78	-71.21	7995	4.5	Core sediment	Muiti-corer
Atacama Trench	Hadal	AT2-6	-21.78	-71.21	7995	5.5	Core sediment	Muiti-corer
Atacama Trench	Hadal	AT2-7	-21.78	-71.21	7995	6.5	Core sediment	Muiti-corer
Atacama Trench	Hadal	AT2-8	-21.78	-71.21	7995	7.5	Core sediment	Muiti-corer
Atacama Trench	Hadal	AT2-9	-21.78	-71.21	7995	8.5	Core sediment	Muiti-corer
Atacama Trench	Hadal	AT2-10	-21.78	-71.21	7995	9.5	Core sediment	Muiti-corer
Atacama Trench	Hadal	AT2-11	-21.78	-71.21	7995	11.25	Core sediment	Muiti-corer
Atacama Trench	Hadal	AT2-12	-21.78	-71.21	7995	13.75	Core sediment	Muiti-corer
Atacama Trench	Hadal	AT2-13	-21.78	-71.21	7995	16.25	Core sediment	Muiti-corer
Atacama Trench	Hadal	AT2-14	-21.78	-71.21	7995	18.75	Core sediment	Muiti-corer
Atacama Trench	Hadal	AT2-15	-21.78	-71.21	7995	22.5	Core sediment	Muiti-corer
Atacama Trench	Hadal	AT2-16	-21.78	-71.21	7995	27.5	Core sediment	Muiti-corer
Atacama Trench	Hadal	AT10-1	-20.32	-71.29	7770	0.5	Core sediment	Muiti-corer
Atacama Trench	Hadal	AT10-2	-20.32	-71.29	7770	1.5	Core sediment	Muiti-corer
Atacama Trench	Hadal	AT10-3	-20.32	-71.29	7770	2.5	Core sediment	Muiti-corer
Atacama Trench	Hadal	AT10-4	-20.32	-71.29	7770	3.5	Core sediment	Muiti-corer
Atacama Trench	Hadal	AT10-5	-20.32	-71.29	7770	4.5	Core sediment	Muiti-corer
Atacama Trench	Hadal	AT10-6	-20.32	-71.29	7770	5.5	Core sediment	Muiti-corer
Atacama Trench	Hadal	AT10-7	-20.32	-71.29	7770	6.5	Core sediment	Muiti-corer
Atacama Trench	Hadal	AT10-8	-20.32	-71.29	7770	7.5	Core sediment	Muiti-corer
Atacama Trench	Hadal	AT10-9	-20.32	-71.29	7770	8.5	Core sediment	Muiti-corer
Atacama Trench	Hadal	AT10-10	-20.32	-71.29	7770	9.5	Core sediment	Muiti-corer
Atacama Trench	Hadal	AT10-11	-20.32	-71.29	7770	11.25	Core sediment	Muiti-corer
Atacama Trench	Hadal	AT10-12	-20.32	-71.29	7770	13.75	Core sediment	Muiti-corer
Atacama Trench	Hadal	AT10-13	-20.32	-71.29	7770	16.25	Core sediment	Muiti-corer
Atacama Trench	Hadal	AT10-15	-20.32	-71.29	7770	22.5	Core sediment	Muiti-corer
Atacama Trench	Hadal	AT10-16	-20.32	-71.29	7770	27.5	Core sediment	Muiti-corer
Atacama Trench	Hadal	AT10-17	-20.32	-71.29	7770	32.5	Core sediment	Muiti-corer
Mariana Trench	Hadal	MT1-1	11.43	142.36	10840	1	Core sediment	Lander
Mariana Trench	Hadal	MT1-2	11.43	142.36	10840	2.5	Core sediment	Lander
Mariana Trench	Hadal	MT1-3	11.43	142.36	10840	3.5	Core sediment	Lander
Mariana Trench	Hadal	MT1-4	11.43	142.36	10840	4.5	Core sediment	Lander
Mariana Trench	Hadal	MT1-5	11.43	142.36	10840	5.5	Core sediment	Lander
Mariana Trench	Hadal	MT1-6	11.43	142.36	10840	6.5	Core sediment	Lander
Mariana Trench	Hadal	MT1-7	11.43	142.36	10840	7.5	Core sediment	Lander
Mariana Trench	Hadal	MT1-8	11.43	142.36	10840	8.5	Core sediment	Lander
Mariana Trench	Hadal	MT1-9	11.43	142.36	10840	9.5	Core sediment	Lander
Mariana Trench	Hadal	MT1-10	11.43	142.36	10840	10.5	Core sediment	Lander
