# Supplementary material for: Strong linkage between benthic oxygen uptake and bacterial tetraether lipids in deep-sea trench regions
Source: Nat Commun. 2024 Apr 23;15:3439. doi: 10.1038/s41467-024-47660-3 (PMC11039702; doi:10.1038/s41467-024-47660-3)
Supplement: Supplementary file 5 — Supplementary Data 2 [file 41467_2024_47660_MOESM5_ESM.xlsx]

## Sheet: Sheet_BrGDGTs
Sample	Fractional abundance (%)											Concentration		Proxies and reconstructed values
	IIIa	IIIa'	IIa	IIa'	IIb	IIb'	IIc	IIc'	Ia	Ib	Ic	(ng g-1)	(ug g-1 TOC)	ΣIIIa/ΣIIa	BIT	IIIa' (%)	CBT	pHCBT	CBT5ME	pHCBT5ME	DC'	CBT'	pHCBT'	MBT'	MATMBT'	MBT'5ME	MATMBT'5ME	MATmr	Tetramethylated brGDGTs (%)	Pentamethylated brGDGTs (%)	Heaxmethylated brGDGTs (%)	Non-cyclized brGDGTs (%)	Mono-cyclized brGDGTs (%)	Di-cyclized brGDGTs (%)	IR	IMBT
KT6-1	6.03397	18.5166	10.2445	9.69398	3.57174	7.07563	0.817174	2.58999	28.4492	8.90414	4.103	30.3589	7.78433	1.23132	0.0234828	18.5166	0.393555	7.1247	0.491569	6.98959	0.287779	-0.0275419	7.10621	0.414563	11.43	0.667319	12.4172	12.8225	41.4563	33.993	24.5506	72.9383	19.5515	7.51017	0.646974	0.412543
KT6-2	6.45667	21.3348	10.9272	9.44414	3.7996	7.75537	1.11014	2.80282	24.8612	7.89897	3.60913	25.1965	6.29912	1.36424	0.0254288	21.3348	0.366443	7.17811	0.485609	6.9999	0.300742	0.0269174	7.1928	0.363693	10.0067	0.61997	10.9281	11.5834	36.3693	35.8393	27.7914	73.024	19.4539	7.52209	0.64964	0.375212
KT6-3	5.59194	22.3763	10.9966	10.0247	4.08073	6.33621	0.902334	2.55009	25.4322	8.05464	3.65421	17.7756	4.67778	1.33047	0.0408064	22.3763	0.400515	7.11099	0.477392	7.01411	0.284506	0.0291842	7.1964	0.371411	10.0528	0.632591	11.325	11.7171	37.1411	34.8906	27.9683	74.4218	18.4716	7.10663	0.656825	0.361141
KT6-4	5.90931	21.2349	10.6374	11.0398	3.55626	6.5975	1.0733	2.43148	25.806	7.84788	3.86619	15.9359	4.19365	1.2522	0.0503753	21.2349	0.421228	7.07018	0.504556	6.96712	0.274898	0.0279678	7.19447	0.3752	10.0529	0.639223	11.5336	11.9031	37.52	35.3357	27.1442	74.6274	18.0016	7.37096	0.661071	0.364036
KT6-5	5.01803	20.8504	10.3835	10.5088	3.08514	7.249	1.05147	2.48173	26.4856	9.01913	3.86727	14.9344	4.26697	1.23818	0.0480148	20.8504	0.388821	7.13402	0.483723	7.00316	0.290019	0.030719	7.19884	0.39372	10.8107	0.66834	12.4493	12.3957	39.372	34.7596	25.8684	73.2463	19.3533	7.40046	0.677738	0.368421
KT6-6	5.31626	19.9394	10.0889	10.864	3.72695	6.72135	0.874134	2.15532	27.4579	8.4002	4.45564	18.2816	5.713	1.20536	0.0510118	19.9394	0.409665	7.09296	0.490813	6.99089	0.280237	0.0127078	7.17021	0.403137	10.9844	0.668331	12.449	12.6883	40.3137	34.4306	25.2557	73.6664	18.8485	7.48509	0.664811	0.378671
KT6-7	6.20615	17.7555	10.7007	10.5492	4.30589	7.99345	1.25907	2.62858	26.0902	8.24608	4.26512	17.3691	4.96261	1.12761	0.0290073	17.7555	0.362515	7.18585	0.467029	7.03204	0.302648	0.00196256	7.15312	0.386014	10.721	0.632051	11.308	12.174	38.6014	37.4369	23.9617	71.3018	20.5454	8.15277	0.634001	0.401242
KT6-8	7.66662	17.1136	11.6508	9.31626	4.56994	7.66631	0.872861	2.53333	25.8552	8.7469	4.00814	22.3587	6.57608	1.18186	0.0325207	17.1136	0.348582	7.21329	0.4497	7.06202	0.309461	-0.0459468	7.07694	0.386102	10.8027	0.609278	10.5918	11.9033	38.6102	36.6095	24.7802	71.6025	20.9832	7.41433	0.596671	0.432833
KT6-9	7.00983	20.0696	10.4858	9.90418	4.35071	7.62944	0.929569	2.40766	25.0663	8.38839	3.75846	20.3672	5.99035	1.32807	0.0386439	20.0696	0.348635	7.21319	0.445728	7.06889	0.309435	0.0121482	7.16932	0.372132	10.3693	0.620332	10.9394	11.9229	37.2132	35.7074	27.0794	72.5358	20.3685	7.09569	0.63725	0.383811
KT6-10	5.92049	20.3366	10.8205	10.2274	3.29041	7.2666	0.900109	3.0499	25.6496	8.64786	3.89053	16.9037	5.4528	1.24749	0.0463773	20.3366	0.385883	7.13981	0.484996	7.00096	0.291414	0.0237278	7.18773	0.38188	10.4603	0.645946	11.745	12.0396	38.188	35.5549	26.2571	72.9546	19.2049	7.84054	0.661368	0.377842
KT6-11	6.38878	18.1834	10.4554	10.0643	3.49704	7.8197	0.826891	2.67702	27.4735	8.5198	4.09418	22.2385	6.73895	1.1975	0.0401311	18.1834	0.383713	7.14408	0.499179	6.97642	0.292446	-0.014741	7.12656	0.400875	11.0615	0.65443	12.0118	12.4928	40.0875	35.3403	24.5722	72.5654	19.8365	7.5981	0.646684	0.409746
KT6-12	7.15154	18.0923	11.3864	9.25949	3.77489	7.23259	0.9125	2.53941	27.2229	8.43898	3.98909	19.8354	6.19857	1.2227	0.0409758	18.0923	0.391211	7.12931	0.499838	6.97528	0.288887	-0.0465158	7.07604	0.396509	10.8836	0.630619	11.263	12.1265	39.6509	35.1053	25.2438	73.1125	19.4465	7.441	0.615151	0.427007
KT4-1	5.2042	30.7828	7.34319	11.2688	2.58836	5.33756	1.04647	3.09226	23.647	6.1913	3.49809	4.99553	3.33036	1.93353	0.0367122	30.7828	0.47617	6.96194	0.547747	6.8924	0.250411	0.173587	7.426	0.333364	8.44439	0.673209	12.6024	11.9204	33.3364	30.6767	35.987	78.246	14.1172	7.63682	0.757255	0.26968
KT4-2	5.55871	32.4487	7.15066	11.8232	2.77588	5.08793	1.09421	2.96094	22.2406	6.25006	2.60908	4.43488	3.16777	2.00315	0.037894	32.4487	0.465404	6.98315	0.512726	6.95298	0.255093	0.196361	7.46221	0.310998	7.81209	0.652271	11.9439	11.4443	31.0998	30.8928	38.0074	79.2219	14.1139	6.66422	0.75937	0.252717
KT4-3	4.8551	34.0696	8.6378	12.1764	2.09134	5.49324	0.861732	2.35799	21.1181	5.59797	2.74065	3.86354	2.75967	1.8701	0.0348398	34.0696	0.50255	6.90998	0.587686	6.8233	0.239183	0.215424	7.49252	0.294567	7.09213	0.641721	11.6121	10.7034	29.4567	31.6185	38.9247	80.8571	13.1825	5.96037	0.766867	0.242643
KT4-4	5.32718	33.1862	7.61761	11.8063	2.95876	5.13634	1.55269	2.93329	19.9435	6.5979	2.94032	3.10795	2.39073	1.98278	0.0230468	33.1862	0.428025	7.05679	0.459989	7.04422	0.271789	0.231166	7.51755	0.294817	7.52242	0.628099	11.1837	11.122	29.4817	32.005	38.5133	77.8807	14.693	7.4263	0.752458	0.23829
KT4-5	3.93699	37.5566	7.58312	11.8453	2.06024	4.32513	0.836453	1.62657	21.2758	5.80405	3.1497	8.33172	2.77724	2.13572	0.0420269	37.5566	0.523657	6.8684	0.564621	6.86321	0.230451	0.251361	7.54966	0.302296	7.21203	0.677089	12.7244	11.2261	30.2296	28.2768	41.4936	82.1979	12.1894	5.61273	0.793368	0.221117
KT4-6	2.78059	36.0613	6.95953	13.0411	2.34419	4.25198	0.588503	1.54293	23.4373	6.18307	2.80957	11.1359	3.1817	1.94203	0.0463476	36.0613	0.531364	6.85321	0.55202	6.88501	0.227319	0.240384	7.53221	0.3243	7.85046	0.719024	14.0433	11.7553	32.43	28.7282	38.8418	82.2798	12.7792	4.941	0.812449	0.224191
KT4-7	3.4819	34.5891	7.17524	13.2616	2.24078	5.17717	0.629687	1.90153	21.1251	6.92491	3.49304	10.0828	3.36093	1.86287	0.0424274	34.5891	0.462059	6.98974	0.489626	6.99295	0.256559	0.264396	7.57039	0.31543	7.96846	0.699858	13.4405	11.7254	31.543	30.386	38.071	79.6329	14.3429	6.02426	0.802393	0.221204
KT4-8	3.18089	39.3436	6.69842	12.5896	1.71249	4.63612	0.480056	1.35428	21.9067	5.62659	2.4712	7.92146	2.93387	2.20471	0.0414223	39.3436	0.536559	6.84298	0.590802	6.81791	0.225225	0.278763	7.59323	0.300045	7.06911	0.713096	13.8569	11.3077	30.0045	27.471	42.5245	83.7193	11.9752	4.30553	0.827534	0.20738
KT4-9	2.93167	41.8271	6.40914	9.50935	2.31105	7.47764	0.792478	2.21059	18.6402	4.63536	3.25542	3.05469	2.34976	2.81175	0.0573251	41.8271	0.37947	7.15244	0.557036	6.87633	0.294472	0.361213	7.72433	0.26531	6.88302	0.680713	12.8384	10.8449	26.531	28.7102	44.7587	79.3175	14.4241	6.25848	0.830618	0.188943
KT4-10	3.60974	39.9016	6.10617	9.43044	1.35244	9.92067	1.23419	2.8006	17.1619	5.24567	3.23657	2.90427	2.64024	2.80057	0.0859978	39.9016	0.29655	7.3158	0.54734	6.8931	0.33563	0.385453	7.76287	0.256441	7.07824	0.675794	12.6837	10.8303	25.6441	30.8445	43.5114	76.2099	16.5188	7.27136	0.834545	0.188882
KT3-1	8.42516	13.7139	11.3604	8.84488	5.40758	8.89157	1.08562	3.55167	23.9097	9.9583	4.85123	19.1464	-	1.09571	0.0363466	13.7139	0.25974	7.38831	0.360849	7.21573	0.354784	-0.0399698	7.08645	0.387192	11.3402	0.595699	10.1647	12.2575	38.7192	39.1417	22.1391	66.254	24.2575	9.48852	0.571175	0.467896
KT3-2	9.19686	18.5391	12.5516	9.93576	3.99859	8.43689	1.69849	2.68351	21.1736	7.25641	4.52922	7.69354	-	1.2334	0.0655003	18.5391	0.345806	7.21876	0.476609	7.01547	0.310829	0.0119984	7.16908	0.329592	9.06663	0.545639	8.59035	10.6384	32.9592	39.3049	27.7359	71.3969	19.6919	8.91122	0.590614	0.399218
KT3-3	9.09939	16.1526	11.1294	9.4349	4.03966	8.88589	0.840465	3.13819	24.4006	8.54204	4.33687	8.11996	-	1.22795	0.0517901	16.1526	0.32109	7.26745	0.450856	7.06002	0.323149	-0.0269051	7.10722	0.372795	10.5461	0.597539	10.2226	11.8638	37.2795	37.4685	25.252	70.2169	21.4676	8.31552	0.59967	0.438414
KT3-4	9.58153	12.6769	12.454	9.6942	5.47454	8.19015	1.24413	3.69763	22.6651	9.41164	4.91019	17.4639	-	1.00498	0.0590502	12.6769	0.28824	7.33217	0.37276	7.19513	0.33991	-0.0573698	7.05878	0.369869	10.6416	0.562614	9.12422	11.6106	36.9869	40.7546	22.2585	67.0717	23.0763	9.85195	0.543679	0.476852
KT3-5	10.0992	13.1076	12.4698	8.75065	5.34594	8.65073	0.95916	2.83695	23.9726	9.50461	4.30274	19.8708	-	1.0936	0.0650471	13.1076	0.28398	7.34056	0.389864	7.16553	0.342114	-0.0920913	7.00357	0.3778	10.9116	0.566807	9.25607	11.6448	37.78	39.0133	23.2068	68.3999	23.5013	8.09885	0.535936	0.495439
KT3-6	11.2211	13.8044	12.6214	9.57367	5.54308	8.36818	1.03318	3.46921	21.1791	8.74278	4.44389	8.1079	-	1.12752	0.0895155	13.8044	0.282086	7.34429	0.374017	7.19295	0.343096	-0.0550762	7.06243	0.343658	9.86397	0.530462	8.11304	10.975	34.3658	40.6087	25.0255	68.3997	22.654	8.94628	0.536541	0.466246
KT3-7	11.147	14.8156	13.178	8.98585	4.5717	9.00363	1.33439	2.96975	21.7182	8.44924	3.82656	9.47897	-	1.1714	0.0858892	14.8156	0.29938	7.31022	0.428136	7.09932	0.334178	-0.0654552	7.04593	0.33994	9.65067	0.529295	8.07632	10.6196	33.994	40.0433	25.9627	69.8447	22.0246	8.13071	0.541994	0.46753
KT3-8	11.4451	14.3922	12.2577	9.31083	5.88407	8.23902	1.30957	3.47831	20.5562	8.56573	4.56119	6.50881	-	1.19792	0.101731	14.3922	0.268726	7.37061	0.356196	7.22378	0.350063	-0.0441421	7.07981	0.336832	9.72811	0.521576	7.83356	10.967	33.6832	40.4795	25.8373	67.9621	22.6888	9.34906	0.534109	0.457462
KT3-9	10.3222	14.5004	12.2872	9.80133	5.1577	8.59046	1.56889	3.37863	20.9962	8.42179	4.97519	6.50954	-	1.12378	0.0651273	14.5004	0.288559	7.33154	0.389345	7.16643	0.339745	-0.024161	7.11158	0.343932	9.83575	0.539677	8.40284	11.1389	34.3932	40.7842	24.8226	67.9073	22.1699	9.92271	0.552851	0.44628
KT3-10	8.52466	16.6707	11.0911	9.50906	4.95959	8.71511	1.40393	3.61783	22.7441	8.67753	4.08641	8.87392	-	1.22307	0.0531737	16.6707	0.287611	7.33341	0.394646	7.15726	0.340235	0.00244621	7.15389	0.355081	10.1868	0.577486	9.59194	11.5404	35.5081	39.2966	25.1954	68.5396	22.3522	9.10817	0.597171	0.417976
KT7-1	0	63.5387	1.26191	14.0205	0.535024	4.18901	0.224516	1.36498	11.8679	1.88312	1.11439	7.25927	2.3417	4.15764	0.0320588	63.5387	0.61376	6.69089	0.734776	6.56884	0.195724	0.807195	8.43344	0.148654	1.93826	0.880295	19.1153	9.70959	14.8654	21.5959	63.5387	90.689	6.60716	2.70388	0.976256	0.0679214
KT7-2	0.913076	63.0038	1.91959	13.6587	0.698277	3.31761	0.270553	1.21741	12.703	1.70422	0.593768	10.7466	3.58221	4.10295	0.0631871	63.0038	0.694094	6.53263	0.78436	6.48306	0.168232	0.721378	8.29699	0.15001	1.52478	0.797819	16.5214	9.43885	15.001	21.0821	63.9169	92.1982	5.72011	2.08173	0.955276	0.0801391
KT7-3	2.06175	52.1516	8.93068	12.9454	1.22745	2.79391	0	1.10702	14.7017	3.06094	1.01957	11.4462	4.08791	2.47821	0.0699588	52.1516	0.713043	6.49531	0.741213	6.5577	0.162215	0.435372	7.84224	0.187822	2.58954	0.605837	10.4836	8.27334	18.7822	27.0044	54.2134	90.7911	7.0823	2.12659	0.849542	0.144483
KT7-4	0.894578	62.4598	1.67711	14.229	0.987591	3.56221	0.172167	0.840529	11.8874	2.30688	0.982687	9.91802	3.30601	3.98301	0.0670792	62.4598	0.607829	6.70258	0.614618	6.77671	0.197883	0.754066	8.34897	0.15177	2.06847	0.802657	16.6736	9.65862	15.177	21.4686	63.3544	91.1479	6.85669	1.99538	0.956009	0.0750146
KT7-5	0	64.204	1.55806	14.7846	0.4452	3.16608	0.367472	1.17032	11.2505	2.09996	0.953763	10.6664	3.44078	3.9286	0.0922704	64.204	0.684072	6.55238	0.701787	6.62591	0.171486	0.818217	8.45096	0.143043	1.36563	0.857827	18.4087	9.52022	14.3043	21.4918	64.204	91.7972	5.71124	2.49155	0.972335	0.065265
KT7-6	0	63.4664	1.63822	14.0825	0.378901	2.985	0.645095	1.16355	12.3445	2.28772	1.0081	11.6819	3.6506	4.03713	0.114242	63.4664	0.695996	6.52889	0.719632	6.59504	0.16762	0.771942	8.37739	0.156403	1.71221	0.854544	18.3054	9.75169	15.6403	20.8932	63.4664	91.5316	5.65162	2.81674	0.968442	0.0719957
KT7-7	0	63.6681	1.74228	14.4784	0	4.39369	0.275993	0.917462	11.7422	1.91383	0.86796	11.0551	3.56616	3.92511	0.175639	63.6681	0.646724	6.62595	0.847931	6.37308	0.184051	0.796125	8.41584	0.14524	1.64551	0.877993	19.0429	9.47388	14.524	21.8079	63.6681	91.6311	6.30752	2.06142	0.976388	0.0691328
KT7-8	0	59.5744	2.72309	13.4964	0	3.81084	0.377335	1.5062	14.4709	2.48372	1.55715	9.15096	3.05032	3.67302	0.220227	59.5744	0.688037	6.54457	0.840274	6.38633	0.170192	0.667414	8.21119	0.185118	2.64749	0.856543	18.3683	10.0447	18.5118	21.9138	59.5744	90.2648	6.29456	3.44069	0.961952	0.0917747
KT7-9	0	51.7724	3.26773	13.2403	0	5.79836	0.792586	2.64631	18.3788	2.60493	1.49855	8.96988	3.09306	3.13619	0.201555	51.7724	0.618212	6.68212	0.919593	6.2491	0.194116	0.539418	8.00767	0.224823	4.27424	0.847026	18.069	10.5684	22.4823	25.7453	51.7724	86.6593	8.40329	4.93744	0.947621	0.124817
KT7-10	0	47.2429	5.01774	14.0751	0	5.59772	0.683923	2.16477	20.1817	3.49945	1.53673	6.57733	2.34905	2.47438	0.236686	47.2429	0.635205	6.64865	0.857392	6.35671	0.188068	0.447519	7.86155	0.252179	5.02594	0.815597	17.0805	10.621	25.2179	27.5392	47.2429	86.5174	9.09716	4.38542	0.923756	0.149516
AT9-1	5.81352	22.1636	3.79825	9.25867	2.06779	16.8335	0.44038	5.09121	25.1715	6.24319	3.11832	186.773	20.7525	2.14271	0.0207847	22.1636	0.181944	7.54157	0.542293	6.90183	0.39677	0.210411	7.48455	0.34533	10.4836	0.740211	14.7096	13.0777	34.533	37.4898	27.9772	66.2056	25.1445	8.64991	0.814869	0.323657
AT9-2	5.42557	24.8087	3.64975	9.45115	1.93013	16.588	0.380554	4.82132	23.9391	5.74766	3.25803	135.936	14.7756	2.3078	0.0244238	24.8087	0.183677	7.53816	0.555498	6.87899	0.395815	0.251612	7.55006	0.329448	9.98144	0.743158	14.8023	12.8292	32.9448	36.8209	30.2343	67.2743	24.2658	8.45991	0.8302	0.293063
AT9-3	4.95654	22.2852	3.77409	10.2187	1.75934	15.0687	0.377663	5.1103	26.4751	6.16886	3.80563	131.596	13.4281	1.94684	0.0340402	22.2852	0.245441	7.41648	0.581539	6.83394	0.362357	0.205346	7.4765	0.364496	10.7177	0.770324	15.6567	13.5247	36.4496	36.3087	27.2417	67.7095	22.9969	9.29359	0.828992	0.318715
AT9-4	5.22024	22.3032	3.89934	9.5227	1.96747	16.1506	0.271204	5.15184	26.9808	5.47644	3.05607	163.364	16.016	2.05062	0.0312338	22.3032	0.233601	7.43981	0.617879	6.77107	0.368679	0.192104	7.45545	0.355133	10.4946	0.757673	15.2588	13.1382	35.5133	36.9632	27.5235	67.9264	23.5945	8.47912	0.823867	0.329257
AT9-5	5.0487	20.4849	3.4334	9.83781	2.95542	16.6226	0.387784	5.19134	27.2251	5.92339	2.8895	177.513	17.4032	1.92398	0.0308864	20.4849	0.200851	7.50432	0.538196	6.90892	0.386399	0.187814	7.44862	0.36038	10.843	0.752936	15.1098	13.3717	36.038	38.4284	25.5336	66.0299	25.5015	8.46863	0.81512	0.337973
AT9-6	6.18357	23.0166	3.55747	8.23644	2.85278	18.2271	0.429098	6.01644	23.2342	5.47275	2.77359	257.71	22.8062	2.47587	0.0253248	23.0166	0.120309	7.66299	0.507588	6.96187	0.431184	0.247258	7.54314	0.314805	9.88681	0.707373	13.6769	12.4972	31.4805	39.3193	29.2001	64.2283	26.5526	9.21912	0.809938	0.312834
AT9-7	10.1228	25.5762	3.36362	6.31298	2.56665	17.2269	0.562302	6.00277	19.7034	5.62578	2.93668	395.811	32.9843	3.68921	0.021503	25.5762	0.0628878	7.77611	0.449578	7.06223	0.463862	0.24284	7.53611	0.282658	9.21583	0.629792	11.237	12.0446	28.2658	36.0352	35.699	65.079	25.4193	9.50175	0.768376	0.309797
AT9-8	10.9336	24.2806	3.46663	6.63126	2.19096	18.8806	0.591412	5.39171	18.7109	5.79381	3.12854	534.656	45.6971	3.48728	0.0195552	24.2806	0.0303315	7.84025	0.44365	7.07249	0.482547	0.245789	7.5408	0.276332	9.20432	0.616595	10.8219	11.9549	27.6332	37.1526	35.2142	64.023	26.8654	9.11166	0.762562	0.316211
AT9-9	12.1673	20.4678	3.59219	6.68346	2.75222	17.5174	0.655527	6.13303	20.2497	6.25655	3.52492	489.095	41.4487	3.17596	0.0190569	20.4678	0.060987	7.77986	0.422675	7.10877	0.464951	0.178599	7.43397	0.300312	9.77387	0.61041	10.6274	12.4384	30.0312	37.3338	32.6351	63.1604	26.5261	10.3135	0.726061	0.366656
AT9-10	11.5078	21.1715	3.76988	6.71892	2.6799	17.874	0.505278	5.91224	19.3661	6.85023	3.64418	458.17	36.9492	3.11563	0.0182771	21.1715	0.037199	7.82672	0.385188	7.17362	0.4786	0.203263	7.47319	0.298605	9.85583	0.617931	10.8639	12.4312	29.8605	37.4602	32.6793	62.5342	27.4042	10.0617	0.736769	0.350663
AT9-11	12.2743	20.7005	4.11614	6.0071	2.12244	17.1169	0.570923	6.34098	20.5683	6.51558	3.66689	672.75	60.067	3.25733	0.0161759	20.7005	0.0761585	7.74997	0.456009	7.0511	0.456272	0.163327	7.40969	0.307507	9.91091	0.617057	10.8364	12.4589	30.7507	36.2745	32.9748	63.6663	25.7549	10.5788	0.724419	0.377275
AT9-12	12.3937	16.5417	3.88901	6.24269	2.63358	16.7085	0.673295	6.55608	23.4754	6.90633	3.97971	546.05	35.0032	2.85593	0.0188708	16.5417	0.107329	7.68856	0.457642	7.04828	0.438529	0.0997929	7.30867	0.343614	10.8535	0.6369	11.4605	13.2298	34.3614	36.7031	28.9355	62.5426	26.2484	11.2091	0.701553	0.438538
AT5-1	10.3402	12.8131	16.4282	8.23673	2.48621	7.40608	0.643995	2.32625	31.1998	5.74513	2.37434	218.604	32.6275	0.93871	0.0243912	12.8131	0.552973	6.81064	0.762392	6.52106	0.218699	-0.242622	6.76423	0.393192	9.86361	0.56805	9.29519	10.1114	39.3192	37.5275	23.1532	79.018	15.6374	5.34459	0.50728	0.574478
AT5-2	9.50908	13.1977	16.6132	8.43979	2.00045	7.63687	0.560108	2.28716	31.7827	5.51561	2.45742	181.618	32.4318	0.906348	0.0398779	13.1977	0.574124	6.76897	0.808818	6.44074	0.210491	-0.230995	6.78272	0.397557	9.87897	0.580896	9.69919	10.1274	39.7557	37.5376	22.7067	79.5424	15.1529	5.30469	0.523891	0.565393
AT5-3	9.32048	13.0658	16.3395	7.78559	2.24615	7.12944	0.591543	2.45654	33.1982	5.43679	2.42991	286.217	57.2434	0.927924	0.0410911	13.0658	0.587707	6.74222	0.809409	6.43972	0.20534	-0.253044	6.74766	0.410649	10.2078	0.59033	9.99588	10.4178	41.0649	36.5488	22.3863	79.7096	14.8124	5.478	0.516456	0.582376
AT5-4	10.0202	11.9665	16.4537	7.30829	2.62476	7.11381	0.572887	2.24298	33.6568	5.45927	2.58074	65.4269	11.2805	0.925288	0.0343287	11.9665	0.577272	6.76277	0.792301	6.46932	0.209289	-0.284771	6.69721	0.416968	10.4629	0.584248	9.80459	10.5213	41.6968	36.3165	21.9867	79.4056	15.1978	5.3966	0.491081	0.614861
AT5-5	9.76068	12.5769	17.7624	7.71262	2.40657	6.92598	0.645041	2.02125	32.3059	5.43485	2.44776	61.1093	11.3165	0.876842	0.0308018	12.5769	0.592481	6.73281	0.805168	6.44706	0.203553	-0.276065	6.71106	0.401885	9.90907	0.567929	9.29138	9.86391	40.1885	37.4739	22.3376	80.1185	14.7674	5.11405	0.488815	0.596461
AT5-6	10.2355	12.1135	17.2416	8.00403	2.35419	6.61258	0.651045	2.06224	33.0061	5.29747	2.42177	43.6195	9.08741	0.885261	0.0401984	12.1135	0.61106	6.69621	0.81736	6.42597	0.196705	-0.287284	6.69322	0.407253	9.97014	0.571923	9.41699	10.0881	40.7253	36.9257	22.349	80.6007	14.2642	5.13505	0.485744	0.602764
AT5-7	9.2955	12.4331	17.2109	7.68892	2.58012	6.85755	0.726951	2.07623	33.2576	5.37661	2.49646	48.4867	10.3163	0.87264	0.0602177	12.4331	0.593925	6.72997	0.802286	6.45204	0.203014	-0.27741	6.70892	0.411307	10.193	0.579761	9.6635	10.1861	41.1307	37.1407	21.7286	79.8861	14.8143	5.29964	0.493565	0.5988
AT5-8	8.90239	13.2704	17.51	7.38699	2.21827	6.72609	0.730256	2.35629	32.9038	5.40539	2.59016	31.362	6.67277	0.890581	0.0488199	13.2704	0.605089	6.70797	0.820385	6.42073	0.198886	-0.263568	6.73093	0.408993	10.0579	0.582112	9.73742	10.0797	40.8993	36.9279	22.1728	79.9735	14.3498	5.67671	0.503205	0.587871
AT5-9	8.83515	13.8694	17.1417	7.6006	1.91239	7.04255	0.683915	2.42534	32.1605	5.8204	2.50814	48.8494	10.8554	0.91764	0.0491321	13.8694	0.585596	6.74638	0.80453	6.44816	0.206135	-0.240111	6.76822	0.40489	10.0413	0.586269	9.86816	10.1372	40.489	36.8065	22.7045	79.6073	14.7753	5.61739	0.519868	0.569121
AT5-10	11.5029	9.47656	19.7909	7.4269	2.62996	7.1165	0.647287	2.52832	30.9587	5.62718	2.29474	152.406	29.3088	0.7708	0.0570192	9.47656	0.577971	6.7614	0.788603	6.47572	0.209023	-0.334116	6.61875	0.388806	9.58589	0.529335	8.0776	9.05056	38.8806	40.1399	20.9795	79.156	15.3736	5.47034	0.434368	0.670508
AT5-11	10.7995	9.59693	19.3963	7.36649	2.25608	7.47559	0.640963	2.35867	32.9467	5.11505	2.04771	173.773	43.4432	0.762117	0.0438235	9.59693	0.604413	6.70931	0.851325	6.36721	0.199134	-0.340245	6.60901	0.401095	9.81692	0.547927	8.66229	9.28576	40.1095	39.4941	20.3964	80.1059	14.8467	5.04734	0.447445	0.674151
AT5-12	10.708	9.74161	20.6834	7.22872	2.73215	7.40445	0.708973	2.57073	30.767	5.16541	2.28964	182.996	48.1567	0.732643	0.087559	9.74161	0.583734	6.75004	0.813895	6.43196	0.206837	-0.327594	6.62913	0.38222	9.34905	0.523199	7.8846	8.64119	38.222	41.3284	20.4496	79.1286	15.302	5.56934	0.436167	0.668643
AT5-13	12.9948	8.2301	21.0041	6.40787	2.51762	8.06192	0.836504	2.87829	29.8618	4.89446	2.31249	234.935	60.2397	0.774295	0.0634028	8.2301	0.568353	6.78034	0.836487	6.39288	0.212707	-0.359775	6.57796	0.370688	9.07876	0.49809	7.09494	8.33237	37.0688	41.7063	21.2249	78.4987	15.474	6.02728	0.406447	0.729382
AT5-14	15.0404	7.54433	22.9455	6.92397	2.50538	6.89372	0.608001	2.45134	28.2225	4.89739	1.96746	243.773	73.8707	0.756115	0.0711953	7.54433	0.608887	6.70049	0.839604	6.38748	0.197497	-0.409616	6.49871	0.350873	8.23468	0.460544	5.91411	7.37885	35.0873	42.3279	22.5848	80.6767	14.2965	5.0268	0.366852	0.746331
AT5-15	14.7341	7.78389	25.551	7.0931	2.9898	6.40889	0.644823	2.3017	26.4903	4.25764	1.74471	216.769	63.7556	0.689805	0.083198	7.78389	0.636506	6.64608	0.856164	6.35884	0.187611	-0.420942	6.4807	0.324927	7.27374	0.425228	4.80341	6.09517	32.4927	44.9893	22.518	81.6524	13.6563	4.69123	0.349408	0.739454
AT5-16	13.4878	9.92132	18.8405	6.29921	2.71259	8.98605	0.761489	2.89536	29.0932	4.67423	2.32826	178.917	30.3249	0.931164	0.0461232	9.92132	0.520138	6.87533	0.812183	6.43492	0.231892	-0.305016	6.66503	0.360957	9.05047	0.502039	7.21914	8.7681	36.0957	40.4952	23.4092	77.642	16.3729	5.98511	0.43975	0.680032
AT7-1	3.78385	43.2477	4.49837	11.2328	1.04619	8.13211	0.299776	2.13502	20.1001	3.78243	1.74167	25.0923	4.18205	2.9897	0.0185164	43.2477	0.441633	7.02998	0.707085	6.61674	0.265632	0.369704	7.73783	0.256242	6.24944	0.726878	14.2903	10.8994	25.6242	27.3443	47.0315	82.8628	12.9607	4.17647	0.870547	0.182119
AT7-2	3.51272	42.9111	4.96512	11	0.966295	6.78101	0.380419	2.25762	21.4479	3.92267	1.85518	97.0841	16.4549	2.90783	0.0221178	42.9111	0.505952	6.90327	0.732601	6.5726	0.23776	0.335563	7.68355	0.272257	6.38123	0.734832	14.5405	11.0717	27.2257	26.3504	46.4238	83.8368	11.67	4.49322	0.865	0.191757
AT7-3	3.93123	42.5452	4.7967	10.6127	0.801731	6.63369	0	1.98994	22.7153	4.20789	1.76565	74.6869	13.103	3.01611	0.0267697	42.5452	0.51513	6.88519	0.739717	6.56029	0.233952	0.305569	7.63585	0.286888	6.78275	0.750653	15.038	11.3797	28.6888	24.8347	46.4764	84.6011	11.6433	3.75559	0.866365	0.201808
AT7-4	3.48505	46.6749	4.60675	11.397	0.61932	7.04808	0	1.91058	19.6247	3.20435	1.42925	77.9517	15.9085	3.13427	0.0483093	46.6749	0.515497	6.88447	0.801899	6.45271	0.2338	0.392697	7.77439	0.242583	5.40721	0.735782	14.5703	10.5299	24.2583	25.5817	50.16	85.7884	10.8718	3.33983	0.884989	0.169463
AT7-5	3.5593	43.4709	4.49906	9.83446	0.918083	7.00743	0.261293	2.68226	21.6925	3.74861	2.32612	42.3421	10.5855	3.28114	0.0782735	43.4709	0.489392	6.9359	0.749152	6.54397	0.24474	0.341555	7.69307	0.277672	6.64298	0.750365	15.029	11.3638	27.7672	25.2026	47.0302	83.0562	11.6741	5.26967	0.872112	0.192601
AT7-6	3.93189	42.2501	4.33632	10.0318	0.434812	9.51928	0.322091	3.16573	21.1038	3.28326	1.62095	30.5771	8.73631	3.2142	0.0858253	42.2501	0.428084	7.05667	0.835202	6.3951	0.271762	0.35546	7.71518	0.260081	6.44526	0.742384	14.778	10.9465	26.0081	27.81	46.1819	81.6539	13.2373	5.10877	0.878026	0.193626
AT7-7	5.39043	37.4928	4.36727	10.8779	0.639374	9.67463	0.243532	4.23138	23.0695	2.00663	2.00663	29.8999	6.79544	2.81291	0.0508193	37.4928	0.492731	6.92932	1.01574	6.08277	0.243321	0.291865	7.61406	0.270827	6.41186	0.71793	14.0089	11.0758	27.0827	30.0341	42.8832	81.1978	12.3206	6.48154	0.854073	0.224962
AT7-8	5.73217	33.8569	3.6469	8.45116	0.891904	11.2443	0.429845	5.71387	23.1469	3.9599	2.92606	30.6434	7.66085	3.27235	0.0816969	33.8569	0.340377	7.22946	0.742132	6.55611	0.313513	0.281506	7.59759	0.300329	8.19027	0.737298	14.618	12.1173	30.0329	30.378	39.5891	74.8341	16.0961	9.06977	0.847059	0.247676
AT7-9	8.77964	29.4441	4.44671	8.04624	1.29503	11.9976	0.802671	8.1723	19.8203	4.26708	2.92836	17.6309	5.87698	3.05962	0.141764	29.4441	0.264864	7.37822	0.639776	6.73319	0.352089	0.263263	7.56859	0.270157	7.6831	0.63807	11.4973	11.4	27.0157	34.7605	38.2237	70.537	17.5597	11.9033	0.790036	0.274498
AT7-10	7.76653	27.1972	2.99037	8.22379	0	12.1205	0	5.96221	28.6935	4.89294	2.15288	16.4222	5.86506	3.11782	0.200618	27.1972	0.370264	7.17058	0.811269	6.43651	0.298895	0.149465	7.38765	0.357394	9.78981	0.76865	15.604	13.2292	35.7394	29.2969	34.9638	74.8715	17.0135	8.11508	0.832605	0.325055
AT7-11	7.09704	28.9674	3.18776	8.56741	0	9.72431	0	7.26659	28.5583	4.1584	2.47284	33.6846	10.866	3.06796	0.135817	28.9674	0.462976	6.98794	0.882764	6.31282	0.256157	0.16655	7.41481	0.351895	9.09368	0.773833	15.767	13.0695	35.1895	28.7461	36.0644	76.3779	13.8827	9.73942	0.84131	0.308534
AT7-12	7.7043	29.1878	3.66601	8.27949	0.759236	10.8712	0	6.34105	27.1616	3.55353	2.47581	39.2245	12.2577	3.08836	0.19942	29.1878	0.410871	7.09058	0.854185	6.36226	0.279677	0.171236	7.42226	0.33191	8.76956	0.732361	14.4627	12.5382	33.191	29.917	36.8921	75.9992	15.184	8.81686	0.818444	0.307157
AT7-13	6.52279	28.637	3.61279	10.307	3.09059	9.19621	0	6.2921	22.1319	5.42695	4.78257	14.8047	4.9349	2.52588	0.181206	28.637	0.308616	7.29203	0.480374	7.00895	0.329463	0.263666	7.56923	0.323415	9.086	0.709746	13.7515	12.9721	32.3415	32.4987	35.1598	71.2116	17.7137	11.0747	0.804516	0.262109
AT7-14	5.50698	31.7305	2.91038	9.2682	0	12.0784	0	6.39249	22.3618	5.40324	4.34798	13.3519	5.34075	3.05762	0.206634	31.7305	0.295745	7.31738	0.669989	6.68092	0.336043	0.316683	7.65353	0.321131	9.08818	0.79232	16.3485	13.0567	32.1131	30.6495	37.2375	71.7779	17.4816	10.7405	0.876009	0.243221
AT7-15	5.50685	25.7635	4.00305	10.5006	0	10.0027	0	9.37263	23.9894	5.43065	5.43065	7.93351	3.60614	2.15603	0.196123	25.7635	0.396924	7.11806	0.71219	6.60791	0.286192	0.260792	7.56466	0.348507	9.36316	0.785623	16.1378	13.402	34.8507	33.8789	31.2704	69.7634	15.4333	14.8033	0.854029	0.284151
AT6-2	9.97403	12.2303	16.8673	8.11791	2.73842	6.44415	0.78453	2.28234	32.4185	5.71499	2.42756	113.677	21.861	0.888702	0.0316028	12.2303	0.585824	6.74593	0.765689	6.51536	0.206049	-0.274418	6.71368	0.40561	10.0623	0.571884	9.41575	10.2048	40.561	37.2346	22.2044	79.608	14.8976	5.49443	0.489153	0.59243
AT6-3	9.64106	9.20652	18.5567	8.14264	2.65733	6.28586	0.718868	2.13516	34.5117	5.76803	2.37608	120.207	30.8224	0.705918	0.0609048	9.20652	0.619181	6.68021	0.799248	6.4573	0.193767	-0.347913	6.59682	0.426558	10.5225	0.574645	9.50259	10.0756	42.6558	38.4966	18.8476	80.0587	14.7112	5.2301	0.449395	0.66413
AT6-4	10.5458	10.7922	18.0246	7.93544	2.45898	5.53617	0.877785	2.18854	33.918	5.34933	2.3732	82.3268	21.1094	0.821957	0.0665695	10.7922	0.651965	6.61563	0.822966	6.41627	0.182246	-0.336022	6.61572	0.416405	10.0219	0.56617	9.23606	10.0168	41.6405	37.0215	21.338	81.216	13.3445	5.43952	0.453265	0.637159
AT6-5	10.6276	11.5877	19.3709	7.50499	2.48376	5.12082	0.643522	1.66584	34.1367	4.87402	1.9841	101.976	25.4939	0.826589	0.0902808	11.5877	0.689254	6.54217	0.861669	6.34931	0.169797	-0.362062	6.57432	0.409949	9.61034	0.553083	8.82445	9.41221	40.9949	36.7898	22.2153	83.2279	12.4786	4.29346	0.438595	0.639403
AT6-6	10.6893	11.5619	20.3737	8.49336	2.95728	5.02369	1.02678	1.8679	33.7335	2.13627	2.13627	39.8962	10.2298	0.770817	0.102342	11.5619	0.791516	6.34071	1.02623	6.06461	0.13913	-0.347911	6.59682	0.38006	8.10397	0.520252	7.79192	8.39971	38.006	39.7427	22.2512	84.8518	10.1172	5.03095	0.434669	0.626433
AT6-7	12.1012	11.6531	22.5534	8.14225	2.56982	5.11584	0.843155	1.85078	30.916	2.12722	2.12722	74.8452	22.6804	0.773867	0.102466	11.6531	0.797866	6.3282	1.05628	6.01263	0.137388	-0.355973	6.584	0.351705	7.18895	0.480222	6.53298	7.2891	35.1705	41.0752	23.7543	85.366	9.81288	4.82115	0.412806	0.634721
AT6-8	13.3845	11.1069	20.6046	7.40762	2.94785	5.60762	0.976531	1.93337	28.6009	5.13505	2.29502	41.7943	11.2958	0.874309	0.08796	11.1069	0.616497	6.6855	0.784447	6.48291	0.194734	-0.343944	6.60313	0.36031	8.48407	0.487271	6.75467	8.2873	36.031	39.4776	24.4914	81.1046	13.6905	5.20492	0.407315	0.641532
AT6-9	11.1913	9.61839	21.6541	7.91501	2.51258	5.78185	0.890221	1.96518	30.8235	5.36618	2.28175	118.419	32.0051	0.703763	0.083044	9.61839	0.645513	6.62834	0.823516	6.41532	0.18447	-0.363613	6.57185	0.384714	9.07608	0.514877	7.62289	8.42251	38.4714	40.7189	20.8096	81.2022	13.6606	5.13716	0.410873	0.665702
AT6-10	13.379	9.88384	23.2018	6.751	2.93451	5.105	0.845709	1.79759	28.8855	5.18682	2.02931	228.495	54.4037	0.776651	0.0845404	9.88384	0.64822	6.62301	0.807104	6.44371	0.183534	-0.408342	6.50074	0.361016	8.32608	0.472147	6.27903	7.51518	36.1016	40.6356	23.2628	82.1011	13.2263	4.67261	0.368357	0.69333
AT6-11	17.6998	6.46867	27.9106	6.18488	2.86966	2.90326	0.875756	0.918943	28.2213	4.49602	1.45106	233.788	64.9412	0.708847	0.183552	6.46867	0.78308	6.35733	0.881997	6.31414	0.141473	-0.61474	6.17256	0.341684	6.96213	0.409083	4.29567	5.67703	34.1684	41.6631	24.1685	86.4853	10.2689	3.24576	0.250271	0.83473
AT6-12	12.7927	10.3794	20.0893	7.66962	2.63917	6.27433	0.670548	2.04313	30.3418	5.08783	2.01211	189.46	33.8321	0.834762	0.0532224	10.3794	0.618013	6.68252	0.814688	6.43059	0.194188	-0.347889	6.59686	0.374418	8.91281	0.508488	7.42196	8.62282	37.4418	39.3861	23.1721	81.2729	14.0013	4.72579	0.421472	0.653491
AT6-13	13.0083	11.7804	16.1236	8.15036	2.32475	8.04432	0.762599	2.81621	29.2804	5.42558	2.28339	215.656	40.6898	1.0212	0.0363123	11.7804	0.530285	6.85534	0.767775	6.51175	0.227756	-0.247009	6.75726	0.369894	9.27	0.534462	8.23883	9.7563	36.9894	38.2219	24.7887	78.3431	15.7947	5.86221	0.488669	0.594477
AT6-14	13.2631	12.0259	15.8978	7.72108	2.63001	8.12939	0.628465	2.6779	29.3046	5.27377	2.44793	158.36	31.051	1.07071	0.0389134	12.0259	0.518629	6.8783	0.757327	6.52982	0.232511	-0.248357	6.75511	0.370263	9.34754	0.53317	8.19819	9.84232	37.0263	37.6846	25.289	78.2125	16.0332	5.7543	0.485192	0.597775
AT6-15	12.3909	9.53193	18.0654	7.49841	2.87578	7.09638	0.844979	2.49826	30.991	5.68248	2.52441	164.384	32.8768	0.857573	0.0536906	9.53193	0.557826	6.80108	0.75831	6.52812	0.216795	-0.323874	6.63504	0.391979	9.79846	0.534213	8.23099	9.6429	39.1979	38.8793	21.9229	78.4777	15.6546	5.86764	0.437896	0.663523
AT3-1	12.2709	7.19904	20.6178	7.26601	3.0809	5.35331	0.955553	1.83193	32.8097	5.97758	2.63729	266.966	51.3395	0.69825	0.0448631	7.19904	0.624425	6.66988	0.77071	6.50667	0.191888	-0.432171	6.46285	0.414246	10.1111	0.528714	8.05805	9.33918	41.4246	39.1055	19.4699	80.1634	14.4118	5.42478	0.369614	0.743657
AT3-2	12.448	7.84811	19.8099	7.12172	2.75833	6.24519	0.829068	2.17636	32.4085	5.74803	2.60683	248.641	60.6442	0.753616	0.0642631	7.84811	0.604511	6.70911	0.788079	6.47662	0.199099	-0.395735	6.52078	0.407634	10.0191	0.532099	8.1645	9.43171	40.7634	38.9406	20.2961	79.6362	14.7516	5.61226	0.39488	0.725894
AT3-3	11.3249	7.91925	20.9246	7.24417	3.34229	5.00281	0.980957	1.6993	33.4266	5.64914	2.48601	292.42	55.1736	0.683173	0.0469892	7.91925	0.643599	6.63211	0.781381	6.48821	0.185134	-0.430881	6.4649	0.415618	10.045	0.531927	8.15909	9.21985	41.5618	39.1941	19.2441	80.8395	13.9942	5.16627	0.374165	0.726826
AT3-4	10.5735	7.42452	20.0408	7.18096	2.93986	5.33684	0.831107	1.84226	34.9255	6.30414	2.60058	379.248	82.4453	0.661161	0.0614224	7.42452	0.629639	6.65961	0.774236	6.50057	0.190033	-0.429379	6.46729	0.438302	10.8273	0.560378	9.05389	9.93796	43.8302	38.1718	17.998	80.1452	14.5808	5.27395	0.387834	0.739362
AT3-6	12.2339	7.54841	20.1781	7.3101	3.02743	6.92123	1.04364	2.3216	30.8994	5.88286	2.63339	510.932	116.121	0.719665	0.0809479	7.54841	0.566798	6.78341	0.758338	6.52808	0.213308	-0.374406	6.55469	0.394157	9.81511	0.51932	7.76261	9.11242	39.4157	40.802	19.7823	78.1699	15.8315	5.99862	0.397815	0.721064
AT3-7	14.1628	7.08047	23.6998	6.30361	2.80539	5.17107	0.748837	1.70165	31.085	5.23919	2.00218	348.093	82.8792	0.708028	0.111459	7.08047	0.664871	6.5902	0.833157	6.39864	0.177859	-0.491014	6.36929	0.383264	8.92136	0.480623	6.54558	7.75309	38.3264	40.4304	21.2432	82.3317	13.2156	4.45266	0.328452	0.788978
AT3-8	13.7674	7.06861	24.4508	7.25095	2.83217	3.99321	0.840343	1.512	30.9911	5.22812	2.06534	234.296	52.0657	0.65725	0.149837	7.06861	0.716105	6.48927	0.837487	6.39115	0.161259	-0.499916	6.35513	0.382845	8.61789	0.477511	6.44772	7.5411	38.2845	40.8795	20.836	83.5288	12.0535	4.41768	0.321229	0.765907
AT3-9	14.542	6.70211	23.6517	6.81492	2.96043	4.92122	0.817349	1.59325	30.7843	5.20732	2.00529	214.23	48.6887	0.697291	0.111451	6.70211	0.670208	6.57969	0.823784	6.41485	0.176069	-0.495563	6.36206	0.379969	8.78898	0.475149	6.37343	7.70824	37.9969	40.7589	21.2441	82.4951	13.089	4.41589	0.323073	0.785547
AT3-10	12.2827	5.8213	24.0404	7.31009	3.06563	5.24549	0.792035	1.65286	32.45	5.26774	2.07175	241.361	56.1305	0.577471	0.255904	5.8213	0.671961	6.57624	0.831154	6.4021	0.175484	-0.492997	6.36613	0.397895	9.33472	0.497554	7.07806	7.92042	39.7895	42.1065	18.104	81.9045	13.5789	4.51664	0.332662	0.794997
AT3-11	12.8431	7.81648	21.8145	7.42584	3.17737	6.65807	0.794006	2.09123	29.4624	5.58708	2.32994	188.87	39.348	0.706542	0.129099	7.81648	0.580504	6.75641	0.767198	6.51275	0.20806	-0.386682	6.53518	0.373795	9.10618	0.491781	6.8965	8.21768	37.3795	41.961	20.6595	79.3623	15.4225	5.21517	0.383127	0.716564
AT3-12	10.9649	10.1578	14.2208	6.58648	2.23747	11.1114	0.784463	3.95587	31.1688	5.88081	2.9312	186.226	39.6226	1.01516	0.0510086	10.1578	0.431832	7.04929	0.747493	6.54684	0.270058	-0.210064	6.816	0.399808	10.7556	0.586329	9.87003	10.9642	39.9808	38.8965	21.1227	73.0988	19.2297	7.67153	0.530023	0.640043
AT3-13	11.6561	8.83122	18.7289	6.63541	2.85433	7.91055	0.706708	2.71016	31.4614	5.72871	2.77651	141.32	35.3301	0.807723	0.0683608	8.83122	0.537229	6.84166	0.766979	6.51313	0.224956	-0.33096	6.62377	0.399666	10.1536	0.540727	8.43587	9.63228	39.9666	39.5461	20.4873	77.313	16.4936	6.19337	0.434547	0.698857
AT3-14	14.8483	6.73707	26.6755	6.35787	3.11826	3.89969	0.79268	1.19273	29.8498	4.75495	1.77309	192.734	62.1723	0.653442	0.240357	6.73707	0.727651	6.46653	0.856091	6.35896	0.157695	-0.553367	6.27015	0.363778	7.96134	0.444648	5.41417	6.48658	36.3778	42.0368	21.5854	84.4686	11.7729	3.7585	0.285865	0.809592
AT3-15	14.5422	7.93205	23.0807	7.04994	2.68245	4.97855	1.00674	1.60749	30.2058	4.99526	1.91887	309.787	73.7587	0.745895	0.097134	7.93205	0.678273	6.5638	0.841384	6.3844	0.173391	-0.460587	6.41767	0.371199	8.47136	0.473275	6.3145	7.68798	37.1199	40.4058	22.4743	82.8106	12.6563	4.5331	0.343002	0.742517
AT3-16	15.2581	6.86267	26.2067	6.38159	3.09305	3.54842	0.832523	1.05059	30.4684	4.58605	1.71187	349.108	74.2783	0.678797	0.171657	6.86267	0.749447	6.42359	0.868082	6.33822	0.151143	-0.565669	6.25059	0.367663	7.9582	0.447515	5.50434	6.66166	36.7663	41.1128	22.1208	85.1775	11.2275	3.59499	0.28218	0.808297
AT4-1	12.4793	7.79003	23.4023	6.784	2.76258	4.50139	0.74083	1.4837	32.2985	5.55204	2.20525	360.899	64.4462	0.671476	0.0452233	7.79003	0.688022	6.5446	0.826019	6.41099	0.170197	-0.476402	6.39252	0.400558	9.32622	0.504221	7.28777	8.19657	40.0558	39.6748	20.2694	82.7542	12.816	4.42978	0.342971	0.75421
AT4-2	10.7625	7.50163	21.4581	7.23435	3.05605	4.85974	0.868137	1.90879	33.7481	6.11387	2.48882	441.252	86.5199	0.636548	0.0472864	7.50163	0.648419	6.62261	0.779622	6.49125	0.183466	-0.439247	6.4516	0.423507	10.2622	0.539531	8.39825	9.24355	42.3507	39.3851	18.2641	80.7046	14.0297	5.26575	0.373023	0.738519
AT4-3	10.64	8.21322	21.8542	7.67964	2.44069	4.72675	1.04983	1.5794	37.3154	2.25039	2.25039	267.241	59.3868	0.63836	0.082896	8.21322	0.851146	6.22324	1.10083	5.93557	0.123485	-0.455648	6.42552	0.418162	8.94703	0.537477	8.33364	8.65761	41.8162	39.3305	18.8532	85.7026	9.41782	4.87961	0.381533	0.731792
AT4-4	10.1882	7.51125	22.3048	6.89609	3.11286	4.75422	1.09122	1.82088	34.051	5.72953	2.53998	331.482	80.8492	0.606125	0.0846131	7.51125	0.667643	6.58474	0.804369	6.44844	0.176927	-0.451627	6.43191	0.423205	10.1438	0.535584	8.2741	8.97124	42.3205	39.9801	17.6994	80.9513	13.5966	5.45208	0.363776	0.74964
AT4-5	11.3768	6.60678	24.3687	5.91594	2.79204	4.07059	0.869133	1.24932	34.3851	5.90058	2.46499	407.293	107.182	0.593819	0.0946019	6.60678	0.704742	6.51166	0.829886	6.4043	0.164829	-0.538249	6.29418	0.427507	10.0668	0.520352	7.79506	8.45662	42.7507	39.2657	17.9836	82.6533	12.7632	4.58344	0.311666	0.819562
AT4-6	13.1502	5.55123	26.4734	7.00531	3.20486	3.09877	0.865107	1.10687	32.5733	5.04553	1.92538	529.822	143.195	0.558606	0.13133	5.55123	0.764923	6.3931	0.854722	6.36133	0.146628	-0.586966	6.21672	0.395442	8.73159	0.475075	6.37111	7.13775	39.5442	41.7544	18.7014	84.7535	11.3492	3.89735	0.277263	0.829287
AT4-7	13.6859	5.45132	27.0305	6.11294	2.96293	3.03939	0.887354	1.0095	32.6585	5.15439	2.00717	612.987	180.29	0.577407	0.158266	5.45132	0.770703	6.38172	0.866482	6.34099	0.14497	-0.619534	6.16494	0.398201	8.78435	0.471876	6.27049	7.04934	39.8201	41.0426	19.1373	84.9393	11.1567	3.90403	0.259441	0.865991
AT4-8	11.6019	5.9344	24.3079	6.29502	2.52588	4.17274	0.817183	1.3722	34.8277	5.75978	2.38535	414.284	96.3451	0.573027	0.0882276	5.9344	0.720319	6.48097	0.853522	6.36341	0.159951	-0.545165	6.28319	0.429728	10.0474	0.52262	7.8664	8.48581	42.9728	39.4909	17.5363	82.9669	12.4584	4.57473	0.311682	0.831499
AT4-9	11.07	6.35576	24.5351	6.95577	2.994	3.85386	0.87233	1.44498	34.3705	5.49844	2.04922	290.309	78.462	0.553361	0.109513	6.35576	0.727094	6.46763	0.841124	6.38486	0.157866	-0.529825	6.30758	0.419182	9.68201	0.515031	7.62773	8.15936	41.9182	40.656	17.4258	83.2872	12.3463	4.36653	0.320417	0.79635
AT4-10	11.005	6.4427	23.9223	6.7489	2.6582	3.66984	0.797191	1.23022	35.5182	5.81445	2.19301	187.771	55.2268	0.568862	0.165267	6.4427	0.736481	6.44913	0.846063	6.37631	0.155013	-0.540685	6.29031	0.435256	10.1271	0.531394	8.14235	8.66216	43.5256	39.0267	17.4477	83.6371	12.1425	4.22042	0.320352	0.802101
AT4-11	11.1381	7.29404	24.1037	6.65941	2.98216	4.3458	0.790016	1.58564	33.505	5.46343	2.13273	163.935	40.9839	0.599165	0.161403	7.29404	0.701077	6.51888	0.833858	6.39743	0.165994	-0.494482	6.36377	0.411011	9.57625	0.513026	7.56467	8.15439	41.1011	40.4667	18.4322	82.7002	12.7914	4.50838	0.337611	0.772825
AT4-12	11.7734	8.92994	22.2046	6.84519	2.81973	5.2103	0.79294	1.71918	32.0835	5.39526	2.22598	319.048	58.0087	0.712686	0.0862539	8.92994	0.658354	6.60304	0.820097	6.42123	0.180064	-0.423216	6.47709	0.397047	9.3856	0.513675	7.58509	8.46888	39.7047	39.5919	20.7034	81.8366	13.4253	4.7381	0.376557	0.714975
AT4-13	13.437	6.54101	26.3451	6.34462	2.91702	3.63606	0.780447	1.16211	32.0566	4.92358	1.85639	286.577	66.6458	0.611142	0.126473	6.54101	0.7514	6.41974	0.872077	6.33131	0.150567	-0.56543	6.25097	0.388366	8.58891	0.471798	6.26804	7.03079	38.8366	41.1854	19.978	84.7244	11.4767	3.79895	0.289124	0.817903
AT4-14	14.1327	5.51015	26.903	6.42207	2.93386	2.90157	0.803086	0.923585	33.0714	4.81118	1.58729	132.675	36.8541	0.589432	0.176326	5.51015	0.794935	6.33398	0.888943	6.30213	0.13819	-0.630695	6.1472	0.394699	8.53839	0.468527	6.16516	6.92307	39.4699	40.8872	19.6429	86.0394	10.6466	3.31396	0.260323	0.857976
AT4-15	15.4821	5.79523	27.9224	6.32879	3.18224	2.67878	0.74756	0.875734	30.6385	4.76191	1.58679	119.278	35.0817	0.621216	0.173571	5.79523	0.785931	6.35172	0.86756	6.33912	0.140678	-0.632309	6.14463	0.369872	7.81979	0.438645	5.22538	6.20257	36.9872	41.7355	21.2774	86.167	10.6229	3.21008	0.248815	0.851694
AT4-16	10.9229	8.70448	22.5987	6.88754	2.46293	5.32331	0.760331	1.76248	32.9382	5.30777	2.33144	274.656	61.0347	0.665645	0.0629234	8.70448	0.678282	6.56379	0.854121	6.36237	0.173388	-0.424458	6.47511	0.405774	9.54313	0.524783	7.93443	8.51593	40.5774	39.7953	19.6274	82.0517	13.094	4.85425	0.381636	0.721185
AT2-1	12.3333	9.56783	17.4061	7.018	3.08512	9.29374	1.03237	3.36874	28.97	5.5525	2.37226	128.298	32.0746	0.896703	0.0318386	9.56783	0.47388	6.96646	0.7299	6.57727	0.251402	-0.268739	6.72271	0.368948	9.56049	0.521469	7.83019	9.39989	36.8948	41.2041	21.9011	75.2953	17.9314	6.77337	0.463485	0.657031
AT2-2	11.5638	9.46007	17.1984	6.97692	2.91643	8.97748	0.889965	3.64058	30.128	5.54691	2.70142	89.0226	24.7285	0.869642	0.035135	9.46007	0.49326	6.92828	0.747562	6.54672	0.243097	-0.268211	6.72354	0.383764	9.90989	0.540932	8.4423	9.76909	38.3764	40.5998	21.0239	75.3272	17.4408	7.23197	0.471492	0.66113
AT2-3	10.6975	8.58181	17.4477	8.06946	2.65098	8.26918	0.953203	3.25651	30.9447	6.20182	2.92718	85.5406	27.5938	0.755541	0.037135	8.58181	0.518201	6.87914	0.737697	6.56379	0.232687	-0.278695	6.70688	0.400737	10.2946	0.55795	8.97753	10.0847	40.0737	40.647	19.2793	75.7411	17.122	7.1369	0.470193	0.657884
AT2-4	11.1153	8.94625	17.1007	7.00142	2.95532	8.30587	0.619893	3.09107	31.6	6.06983	3.19438	67.776	22.592	0.832356	0.0495171	8.94625	0.507048	6.90112	0.732081	6.5735	0.237304	-0.291962	6.68578	0.408642	10.6029	0.562439	9.1187	10.3538	40.8642	39.0743	20.0615	75.7636	17.331	6.90535	0.462404	0.676763
AT2-5	9.96134	11.7302	15.2484	7.35802	2.1465	9.10411	0.808364	3.88068	31.216	5.70927	2.83713	117.567	31.7749	0.959528	0.0648989	11.7302	0.50154	6.91197	0.771932	6.50456	0.239606	-0.208526	6.81844	0.397624	10.2926	0.585369	9.83987	10.6016	39.7624	38.5461	21.6915	75.5139	16.9599	7.52618	0.532441	0.597263
AT2-6	6.71979	17.1679	11.1988	8.35252	1.87603	11.7687	0.465843	3.8735	29.9483	5.67268	2.95595	123.918	26.9387	1.2218	0.0727842	17.1679	0.408653	7.09495	0.736466	6.56591	0.280707	-0.0354131	7.09369	0.385769	10.4518	0.655654	12.0503	11.5744	38.5769	37.5353	23.8877	73.3873	19.3174	7.29529	0.67015	0.458732
AT2-7	6.25921	20.2737	7.20871	7.89174	1.64135	14.5526	0.377436	4.51242	29.106	5.57376	2.60306	142.727	18.7799	1.75709	0.0599952	20.2737	0.307673	7.29388	0.70184	6.62582	0.329943	0.0683775	7.25872	0.372828	10.6232	0.706522	13.6501	12.4245	37.2828	36.1843	26.5329	70.7394	21.7677	7.49291	0.753071	0.399945
AT2-8	7.48385	18.9081	6.56303	8.05225	1.20255	16.528	0.415258	6.38715	26.1112	5.50995	2.83871	193.249	20.5584	1.80577	0.0407759	18.9081	0.243631	7.42005	0.68732	6.65094	0.363321	0.118155	7.33787	0.344598	10.1112	0.687484	13.0514	12.1616	34.4598	39.1483	26.3919	67.1184	23.2405	9.64112	0.760991	0.396117
AT2-9	8.94157	18.547	7.75652	7.22846	1.76082	15.7286	0.358772	5.70559	25.521	5.64094	2.81072	172.825	18.0026	1.83441	0.0336208	18.547	0.243337	7.42063	0.652816	6.71063	0.363477	0.0736384	7.26709	0.339727	9.9618	0.643539	11.6693	11.7436	33.9727	38.5388	27.4886	67.9946	23.1304	8.87509	0.715002	0.421267
AT2-10	9.79785	18.1412	7.89465	7.24138	1.61977	13.7984	0.517379	5.30491	27.5009	5.56441	2.61916	133.647	15.5403	1.84586	0.0351497	18.1412	0.307928	7.29338	0.692572	6.64185	0.329813	0.0179921	7.17861	0.356845	10.1262	0.6428	11.6461	11.957	35.6845	36.3765	27.939	70.576	20.9826	8.44146	0.691682	0.444121
AT2-11	8.99014	16.6205	10.5263	7.50507	1.86201	12.4792	0.384301	4.57642	28.8561	5.55971	2.64026	141.686	19.9558	1.42033	0.0352092	16.6205	0.372185	7.1668	0.724798	6.5861	0.297969	-0.0429132	7.08177	0.370561	10.1871	0.630003	11.2436	11.4421	37.0561	37.3333	25.6106	72.4981	19.9009	7.60098	0.654251	0.47785
AT2-12	13.0928	13.2085	14.2745	7.28574	2.2898	10.1191	0.752098	3.31336	27.8493	5.42273	2.39199	79.3469	12.398	1.2199	0.0437654	13.2085	0.442619	7.02804	0.737331	6.56442	0.265189	-0.181939	6.86072	0.35664	9.3562	0.539765	8.40562	10.077	35.664	38.0347	26.3013	75.7109	17.8317	6.45745	0.527338	0.567526
AT2-13	14.685	13.3185	15.9414	6.31469	2.71392	7.91215	0.757177	3.02991	27.8974	5.13348	2.29647	31.7228	5.20046	1.25824	0.0631462	13.3185	0.502757	6.90957	0.747133	6.54746	0.239096	-0.25051	6.75169	0.353273	8.91083	0.508857	7.43357	9.50077	35.3273	36.6692	28.0035	78.1569	15.7595	6.08356	0.472769	0.599977
AT2-14	12.6223	11.1337	15.7535	7.03461	3.40127	7.80668	1.76025	2.59456	31.623	3.13503	3.13503	27.2304	4.77726	1.04247	0.0741858	11.1337	0.579049	6.75927	0.860232	6.3518	0.208613	-0.277021	6.70954	0.378931	9.27365	0.53049	8.1139	9.96246	37.8931	38.3509	23.756	78.1672	14.343	7.48984	0.460007	0.633709
AT2-15	11.9244	11.5785	13.7263	7.17195	1.82217	9.44626	0.931632	5.02025	29.3561	5.99417	3.02824	60.871	10.6791	1.12463	0.0914871	11.5785	0.464067	6.98579	0.741296	6.55756	0.255678	-0.181166	6.86195	0.383785	10.0761	0.574674	9.5035	10.8584	38.3785	38.1186	23.5029	73.7573	17.2626	8.98011	0.539048	0.594793
AT2-16	12.7742	10.9415	15.7781	6.5445	2.59067	7.91215	1.42128	3.28448	30.5408	5.54622	2.66618	87.0721	-	1.06241	0.112338	10.9415	0.517706	6.88012	0.7553	6.53333	0.23289	-0.275316	6.71225	0.387532	9.88811	0.543391	8.51964	10.2336	38.7532	37.5311	23.7157	76.579	16.049	7.37194	0.468312	0.64142
AT10-1	7.23964	17.5402	6.61602	9.33248	2.42586	12.154	0.407817	3.85579	30.2209	7.25106	2.95614	277.838	22.9618	1.55374	0.0189787	17.5402	0.325282	7.25919	0.580547	6.83565	0.321042	0.017024	7.17707	0.404281	11.4984	0.707807	13.6905	13.3405	40.4281	34.792	24.7799	70.9493	21.831	7.21975	0.719845	0.421637
AT10-2	7.57872	17.6492	7.7899	9.87491	2.49065	11.9075	0.453512	3.70982	29.2199	6.48112	2.8448	285.526	25.4934	1.42814	0.0228714	17.6492	0.351316	7.20791	0.615439	6.77529	0.308117	0.0134041	7.17131	0.385458	10.7672	0.677924	12.7507	12.5959	38.5458	36.2263	25.2279	72.1126	20.8793	7.00813	0.702009	0.418299
AT10-3	6.3574	16.8554	8.16851	9.68837	2.01041	13.2944	0.415476	3.41583	29.8282	7.04662	2.91931	187.565	17.5294	1.29994	0.0280415	16.8554	0.329077	7.25172	0.622761	6.76262	0.31914	0.0174571	7.17776	0.397942	11.2803	0.701269	13.4849	12.7638	39.7942	36.993	23.2128	70.8979	22.3514	6.75061	0.718436	0.426671
AT10-4	7.0623	19.5568	7.87201	10.1199	1.89786	11.0143	0	3.02385	30.6667	6.42767	2.35859	78.8639	7.80831	1.4795	0.0693647	19.5568	0.400706	7.11061	0.665485	6.68871	0.284416	0.00447612	7.15712	0.39453	10.7684	0.700948	13.4748	12.6387	39.453	33.928	26.6191	75.2777	19.3399	5.38244	0.721998	0.404251
AT10-5	6.69771	19.8634	5.40624	7.60053	2.26547	13.8367	0.377471	4.79024	28.6615	7.22617	3.27456	246.399	19.2499	2.0421	0.0452564	19.8634	0.25192	7.40372	0.555002	6.87985	0.358917	0.0831315	7.28218	0.391622	11.5219	0.726449	14.2768	13.523	39.1622	34.2767	26.5611	68.2293	23.3284	8.44227	0.757603	0.395209
AT10-6	10.0726	18.215	4.39623	6.66842	2.26752	19.0956	0.505965	6.88582	21.1266	7.14404	3.6222	335.939	16.8814	2.55658	0.0308014	18.215	0.0527838	7.79602	0.433267	7.09045	0.469653	0.1849	7.44399	0.318928	10.3975	0.649084	11.8437	12.6217	31.8928	39.8196	28.2876	60.4788	28.5072	11.014	0.746836	0.385693
AT10-7	10.6219	17.544	4.82002	7.06031	2.88603	17.6296	0.515659	6.40777	21.4032	7.36925	3.74217	454.99	22.0869	2.3708	0.0279269	17.544	0.0768606	7.74858	0.407739	7.13461	0.455871	0.152818	7.39298	0.325147	10.4537	0.633095	11.3408	12.6474	32.5147	39.3194	28.1659	61.4495	27.8849	10.6656	0.720775	0.397507
AT10-8	10.0795	18.1718	4.67803	7.50202	3.13084	15.9514	0.621653	5.9635	22.9035	7.42468	3.57298	1118.32	54.0249	2.31948	0.0264111	18.1718	0.121744	7.66016	0.41714	7.11835	0.430374	0.133053	7.36155	0.339012	10.6291	0.646831	11.7728	12.9007	33.9012	37.8475	28.2513	63.3349	26.507	10.1581	0.719965	0.392152
AT10-9	10.5499	16.5325	4.7654	7.52293	3.75457	15.7297	0.552465	5.39488	24.0912	7.40445	3.70196	430.671	22.4308	2.20392	0.0302755	16.5325	0.131287	7.64136	0.412619	7.12617	0.424996	0.0935807	7.29879	0.351976	10.9769	0.642058	11.6227	13.1179	35.1976	37.7199	27.0824	63.462	26.8887	9.6493	0.697197	0.4213
AT10-10	10.4236	17.0506	5.09829	8.06635	2.46927	16.3178	0.571076	5.88036	23.6357	7.11331	3.37366	428.507	23.4157	2.08697	0.0278004	17.0506	0.152546	7.59949	0.476913	7.01494	0.413079	0.112096	7.32823	0.341227	10.5231	0.647675	11.7994	12.7565	34.1227	38.4031	27.4742	64.2745	25.9004	9.82509	0.71823	0.408072
AT10-11	12.706	18.1342	7.30358	8.35805	2.8896	13.3635	0.495514	4.46077	22.8854	6.43647	2.967	459.029	29.2375	1.96915	0.0362881	18.1342	0.230166	7.44657	0.51015	6.95744	0.370523	0.0423022	7.21726	0.322889	9.51452	0.579864	9.66671	11.6823	32.2889	36.871	30.8402	69.3872	22.6895	7.92328	0.654493	0.418161
AT10-12	11.6058	16.7724	6.30414	8.38486	3.05062	13.2142	0.637294	4.59424	25.2733	6.81962	3.34356	468.036	28.7138	1.93193	0.0336707	16.7724	0.238331	7.43049	0.505049	6.96627	0.366148	0.0303527	7.19826	0.354365	10.444	0.621318	10.9705	12.6052	35.4365	36.1854	28.3781	68.3404	23.0845	8.5751	0.665479	0.434015
AT10-13	10.132	17.3338	5.64402	8.28801	2.6274	15.8014	0.493494	5.04243	24.4797	6.96219	3.19554	357.868	25.3807	1.97141	0.0270733	17.3338	0.179784	7.54582	0.497109	6.98	0.397961	0.0911886	7.29499	0.346375	10.5282	0.647013	11.7786	12.6443	34.6375	37.8968	27.4658	65.8775	25.391	8.73146	0.71089	0.410128
AT10-15	9.48009	18.8903	5.56897	7.66426	1.51355	17.9755	0.36219	5.70597	22.6133	6.95588	3.27003	298.772	21.6501	2.14387	0.0214327	18.8903	0.132105	7.63975	0.522122	6.93673	0.424535	0.152495	7.39247	0.328392	10.2411	0.659899	12.1838	12.3706	32.8392	38.7904	28.3704	64.2169	26.4449	9.33819	0.747996	0.383511
AT10-16	7.48852	18.0962	5.35051	7.98452	1.6805	16.7911	0.292965	5.81545	26.7437	6.60684	3.14966	264.283	23.8093	1.91861	0.0303417	18.0962	0.203614	7.49888	0.588012	6.82274	0.384891	0.117134	7.33624	0.365002	10.9706	0.711329	13.8013	13.0076	36.5002	37.9151	25.5847	65.6635	25.0784	9.25807	0.766732	0.401004
AT10-17	11.5905	13.3868	7.16838	8.763	2.10251	12.3146	0.537825	4.40648	29.7787	7.01782	2.93349	234.711	23.0109	1.5678	0.0380995	13.3868	0.328891	7.25209	0.607569	6.78891	0.319233	-0.0648571	7.04688	0.3973	11.2615	0.649935	11.8704	13.0387	39.73	35.2927	24.9773	70.6873	21.4349	7.8778	0.644944	0.503972
MT1-1	0	71.8	0	10.4	0	0	0	0	13.6	2.7	1.5	18.3563	5.92138	6.90385	0.0474133	71.8	0.948847	6.03077	0.702175	6.62524	0.101124	0.789187	8.40481	0.178	0.948035	1	22.88	10.7109	17.8	10.4	71.8	95.8	2.7	1.5	1	0.0664937
MT1-2	0	69	0	12.1	0	1.3	0	0	13.5	2.4	1.6	14.7041	5.44594	5.70248	0.0316006	69	0.840038	6.24512	0.750123	6.54229	0.12628	0.793946	8.41237	0.175175	1.47741	1	22.88	10.6505	17.5	13.4	69	94.6	3.7	1.6	1	0.0668703
MT1-3	0	76.2	0	9.5	0	0.6	0	0	11.1	1.4	0.6	16.4195	5.6619	8.02105	0.0235164	76.2	1.01284	5.90471	0.899195	6.28439	0.0884956	0.893697	8.57098	0.131791	-0.847274	1	22.88	9.6371	13.1	10.1	76.2	96.8	2	0.6	1	0.0528945
MT1-4	0	73.9	0	9.2	0	0.4	0	0	14.2	1.4	0.9	12.5529	4.64921	8.03261	0.0231425	73.9	1.11394	5.70553	1.00616	6.09934	0.0714286	0.774054	8.38075	0.165	-0.391059	1	22.88	10.2704	16.5	9.6	73.9	97.3	1.8	0.9	1	0.0685118
MT1-5	0	75	0	10.3	0	0.8	0	0	11.1	2	0.8	15.0728	5.19752	7.28155	0.022798	75	0.883256	6.15999	0.744293	6.55237	0.115702	0.893697	8.57098	0.139	0.11094	1	22.88	9.8613	13.9	11.1	75	96.4	2.8	0.8	1	0.053128
MT1-6	0	76	0	9.1	0	0	0	0	11.2	2.1	0.9	20.0915	6.69717	8.35165	0.028165	76	0.985277	5.959	0.726999	6.58229	0.09375	0.88528	8.5576	0.143001	-0.343488	1	22.88	9.9387	14.2	9.1	76	96.3	2.1	0.9	1	0.0536967
MT1-7	0	71.5	0	11.3	0	1.2	0	0	13.4	1.5	1	12.671	4.69295	6.32743	0.0216284	71.5	0.961333	6.00617	0.951014	6.19475	0.0985401	0.802314	8.42568	0.159159	0.293175	1	22.88	10.1939	15.9	12.5	71.5	96.2	2.7	1	1	0.0651447
MT1-8	0	70.9	0	12.7	0	0	0	0	13	2.2	1.1	13.0324	4.49394	5.58268	0.0210738	70.9	1.06751	5.797	0.771521	6.50527	0.078853	0.81394	8.44416	0.163163	-0.184726	1	22.88	10.3412	16.3	12.7	70.9	96.6	2.2	1.1	1	0.0627708
MT1-9	0	76.3	0	9.2	0	0	0	0	11.8	2	0.7	11.4767	4.09884	8.29348	0.0241989	76.3	1.02119	5.88826	0.770852	6.50643	0.0869565	0.863625	8.52316	0.145	-0.485143	1	22.88	9.9466	14.5	9.2	76.3	97.3	2	0.7	1	0.0561467
MT1-10	0	73.3	0	10.6	0	1	0	0.4	11.8	1.8	1	14.3152	5.50586	6.91509	0.0267482	73.3	0.90309	6.12091	0.81661	6.42727	0.111111	0.864129	8.52396	0.146146	0.22001	1	22.88	9.998	14.6	12	73.3	95.7	2.8	1.4	1	0.05715
