# Supplementary material for: Strong linkage between benthic oxygen uptake and bacterial tetraether lipids in deep-sea trench regions
Source: Nat Commun. 2024 Apr 23;15:3439. doi: 10.1038/s41467-024-47660-3 (PMC11039702; doi:10.1038/s41467-024-47660-3)
Supplement: Supplementary file 6 — Supplementary Data 3 [file 41467_2024_47660_MOESM6_ESM.xlsx]

## Sheet: Sheet_Environmental variables
Sample	Latitude	Longitude	Water depth	Sediment depth	TOC	TN	TOC/TN	Annual sea surface temperature	Annual sea bottom temperature	NPP	DOU	Sediment O2	Bottom water O2
	(°)	(°)	(m)	(cm)	(%)	(%)		(°C)	(°C)	(g C m-2 yr-1)	(μmol m-2 d-1)	(μmol L-1)	(μmol L-1)
KT6-1	-32.15	-177.4	9555	0.5	0.39	0.05	9.17	19.4	1.1	152	306	182.011	210.001
KT6-2	-32.15	-177.4	9555	1.5	0.4	0.06	9.03	19.4	1.1	152	306	155.886	210.001
KT6-3	-32.15	-177.4	9555	3	0.38	0.05	8.8	19.4	1.1	152	306	122.298	210.001
KT6-4	-32.15	-177.4	9555	5	0.38	0.05	8.93	19.4	1.1	152	306	82.1791	210.001
KT6-5	-32.15	-177.4	9555	7	0.35	0.05	8.92	19.4	1.1	152	306	51.3899	210.001
KT6-6	-32.15	-177.4	9555	9	0.32	0.05	8.77	19.4	1.1	152	306	26.1988	210.001
KT6-7	-32.15	-177.4	9555	12.5	0.35	0.05	8.57	19.4	1.1	152	306	1.00765	210.001
KT6-8	-32.15	-177.4	9555	17.5	0.34	0.05	9.1	19.4	1.1	152	306	0	210.001
KT6-9	-32.15	-177.4	9555	22.5	0.34	0.05	9.1	19.4	1.1	152	306	0	210.001
KT6-10	-32.15	-177.4	9555	27.5	0.31	0.04	8.79	19.4	1.1	152	306	0	210.001
KT6-11	-32.15	-177.4	9555	32.5	0.33	0.05	9.03	19.4	1.1	152	306	0	210.001
KT6-12	-32.15	-177.4	9555	37.5	0.32	0.04	9	19.4	1.1	152	306	0	210.001
KT4-1	-31.14	-176.81	9300	0.5	0.15	-	-	20.03	1.1	144	193	209.483	222.222
KT4-2	-31.14	-176.81	9300	1.5	0.14	0.02	9.82	20.03	1.1	144	193	193.104	222.222
KT4-3	-31.14	-176.81	9300	3	0.14	0.02	10.58	20.03	1.1	144	193	174.904	222.222
KT4-4	-31.14	-176.81	9300	5	0.13	0.01	12.03	20.03	1.1	144	193	155.492	222.222
KT4-5	-31.14	-176.81	9300	7	0.3	0.04	9.32	20.03	1.1	144	193	135.473	222.222
KT4-6	-31.14	-176.81	9300	9	0.35	0.05	8.99	20.03	1.1	144	193	117.274	222.222
KT4-7	-31.14	-176.81	9300	12.5	0.3	0.04	8.65	20.03	1.1	144	193	81.4819	222.222
KT4-8	-31.14	-176.81	9300	17.5	0.27	0.04	9.06	20.03	1.1	144	193	57.823	222.222
KT4-9	-31.14	-176.81	9300	22.5	0.13	0.02	10.5	20.03	1.1	144	193	40.183	222.222
KT4-10	-31.14	-176.81	9300	27.5	0.11	0.01	9.9	20.03	1.1	144	193	27.4796	222.222
KT3-1	-30.38	-176.64	9540	0.5	-	-	-	20.53	1.09	135	538	182.081	204.222
KT3-2	-30.38	-176.64	9540	1.5	-	-	-	20.53	1.09	135	538	163.26	204.222
KT3-3	-30.38	-176.64	9540	3	-	-	-	20.53	1.09	135	538	122.298	204.222
KT3-4	-30.38	-176.64	9540	5	-	-	-	20.53	1.09	135	538	58.0873	204.222
KT3-5	-30.38	-176.64	9540	7	-	-	-	20.53	1.09	135	538	23.7677	204.222
KT3-6	-30.38	-176.64	9540	9	-	-	-	20.53	1.09	135	538	1.62603	204.222
KT3-7	-30.38	-176.64	9540	12.5	-	-	-	20.53	1.09	135	538	0	204.222
KT3-8	-30.38	-176.64	9540	17.5	-	-	-	20.53	1.09	135	538	0	204.222
KT3-9	-30.38	-176.64	9540	22.5	-	-	-	20.53	1.09	135	538	0	204.222
KT3-10	-30.38	-176.64	9540	27.5	-	-	-	20.53	1.09	135	538	0	204.222
KT7-1	-32.19	-176.56	6080	0.5	0.31	0.05	7.63	19.51	1.1	148	152	207.026	215.467
KT7-2	-32.19	-176.56	6080	1.5	0.3	0.05	8	19.51	1.1	148	152	193.308	215.467
KT7-3	-32.19	-176.56	6080	3	0.28	0.04	7.82	19.51	1.1	148	152	173.259	215.467
KT7-4	-32.19	-176.56	6080	5	0.3	0.05	7.63	19.51	1.1	148	152	151.1	215.467
KT7-5	-32.19	-176.56	6080	7	0.31	0.06	6.76	19.51	1.1	148	152	133.162	215.467
KT7-6	-32.19	-176.56	6080	9	0.32	0.06	6.69	19.51	1.1	148	152	121.555	215.467
KT7-7	-32.19	-176.56	6080	12.5	0.31	0.05	7.19	19.51	1.1	148	152	98.3406	215.467
KT7-8	-32.19	-176.56	6080	17.5	0.3	0.05	6.85	19.51	1.1	148	152	84.6231	215.467
KT7-9	-32.19	-176.56	6080	22.5	0.29	0.06	6.21	19.51	1.1	148	152	60.3478	215.467
KT7-10	-32.19	-176.56	6080	27.5	0.28	0.05	6.57	19.51	1.1	148	152	46.0683	215.467
AT9-1	-20.33	-70.98	4045	0.5	0.9	0.15	6.89	20	1.8	342	687	112.042	163.062
AT9-2	-20.33	-70.98	4045	1.5	0.92	0.16	6.82	20	1.8	342	687	74.8914	163.062
AT9-3	-20.33	-70.98	4045	2.5	0.98	0.16	6.95	20	1.8	342	687	45.1709	163.062
AT9-4	-20.33	-70.98	4045	3.5	1.02	0.17	7.1	20	1.8	342	687	25.3573	163.062
AT9-5	-20.33	-70.98	4045	4.5	1.02	0.17	7.06	20	1.8	342	687	10.0017	163.062
AT9-6	-20.33	-70.98	4045	5.5	1.13	0.18	7.51	20	1.8	342	687	2.57156	163.062
AT9-7	-20.33	-70.98	4045	6.5	1.2	0.18	7.68	20	1.8	342	687	0.0948526	163.062
AT9-8	-20.33	-70.98	4045	7.5	1.17	0.18	7.56	20	1.8	342	687	0	163.062
AT9-9	-20.33	-70.98	4045	8.5	1.18	0.18	7.62	20	1.8	342	687	0	163.062
AT9-10	-20.33	-70.98	4045	9.5	1.24	0.19	7.84	20	1.8	342	687	0	163.062
AT9-11	-20.33	-70.98	4045	11.25	1.12	0.18	7.36	20	1.8	342	687	0	163.062
AT9-12	-20.33	-70.98	4045	13.75	1.56	0.2	9.28	20	1.8	342	687	0	163.062
AT5-1	-23.82	-71.37	7770	0.5	0.67	0.09	8.69	18.2	1.85	341	992	119.356	165.736
AT5-2	-23.82	-71.37	7770	1.5	0.56	0.08	8.17	18.2	1.85	341	992	71.3198	165.736
AT5-3	-23.82	-71.37	7770	2.5	0.5	0.07	8.33	18.2	1.85	341	992	34.8783	165.736
AT5-4	-23.82	-71.37	7770	3.5	0.58	0.08	8.46	18.2	1.85	341	992	11.6883	165.736
AT5-5	-23.82	-71.37	7770	4.5	0.54	0.07	9	18.2	1.85	341	992	0.0933199	165.736
AT5-6	-23.82	-71.37	7770	5.5	0.48	0.07	8	18.2	1.85	341	992	0	165.736
AT5-7	-23.82	-71.37	7770	6.5	0.47	0.07	7.83	18.2	1.85	341	992	0	165.736
AT5-8	-23.82	-71.37	7770	7.5	0.47	0.07	7.83	18.2	1.85	341	992	0	165.736
AT5-9	-23.82	-71.37	7770	8.5	0.45	0.06	8.75	18.2	1.85	341	992	0	165.736
AT5-10	-23.82	-71.37	7770	9.5	0.52	0.05	11.12	18.2	1.85	341	992	0	165.736
AT5-11	-23.82	-71.37	7770	11.25	0.4	0.06	7.78	18.2	1.85	341	992	0	165.736
AT5-12	-23.82	-71.37	7770	13.75	0.38	0.05	8.87	18.2	1.85	341	992	0	165.736
AT5-13	-23.82	-71.37	7770	16.25	0.39	0.05	9.1	18.2	1.85	341	992	0	165.736
AT5-14	-23.82	-71.37	7770	18.75	0.33	0.04	9.63	18.2	1.85	341	992	0	165.736
AT5-15	-23.82	-71.37	7770	22.5	0.34	0.04	9.92	18.2	1.85	341	992	0	165.736
AT5-16	-23.82	-71.37	7770	27.5	0.59	0.08	8.6	18.2	1.85	341	992	0	165.736
AT7-1	-22.94	-71.62	5500	0.5	0.6	0.1	7.29	18.79	1.85	308	355	126.989	163.424
AT7-2	-22.94	-71.62	5500	1.5	0.59	0.09	7.32	18.79	1.85	308	355	101.661	163.424
AT7-3	-22.94	-71.62	5500	2.5	0.57	0.09	7.39	18.79	1.85	308	355	88.9966	163.424
AT7-4	-22.94	-71.62	5500	3.5	0.49	0.07	7.73	18.79	1.85	308	355	72.8252	163.424
AT7-5	-22.94	-71.62	5500	4.5	0.4	0.07	6.97	18.79	1.85	308	355	58.7971	163.424
AT7-6	-22.94	-71.62	5500	5.5	0.35	0.06	6.81	18.79	1.85	308	355	48.0812	163.424
AT7-7	-22.94	-71.62	5500	6.5	0.44	0.07	6.94	18.79	1.85	308	355	39.3136	163.424
AT7-8	-22.94	-71.62	5500	7.5	0.4	0.07	6.76	18.79	1.85	308	355	31.3254	163.424
AT7-9	-22.94	-71.62	5500	8.5	0.3	0.06	6.14	18.79	1.85	308	355	26.8442	163.424
AT7-10	-22.94	-71.62	5500	9.5	0.28	0.05	6.95	18.79	1.85	308	355	21.9733	163.424
AT7-11	-22.94	-71.62	5500	11.25	0.31	0.06	6.46	18.79	1.85	308	355	16.3231	163.424
AT7-12	-22.94	-71.62	5500	13.75	0.32	0.06	6.67	18.79	1.85	308	355	10.2832	163.424
AT7-13	-22.94	-71.62	5500	16.25	0.3	0.05	6.86	18.79	1.85	308	355	5.80196	163.424
AT7-14	-22.94	-71.62	5500	18.75	0.25	0.04	7.1	18.79	1.85	308	355	2.6846	163.424
AT7-15	-22.94	-71.62	5500	22.5	0.22	0.04	6.94	18.79	1.85	308	355	1.32076	163.424
AT6-2	-24.27	-71.42	7720	1.5	0.52	0.07	8.67	18.09	1.85	309	1035	66.4084	162.055
AT6-3	-24.27	-71.42	7720	2.5	0.39	0.05	9.1	18.09	1.85	309	1035	34.5262	162.055
AT6-4	-24.27	-71.42	7720	3.5	0.39	0.05	9.1	18.09	1.85	309	1035	10.6146	162.055
AT6-5	-24.27	-71.42	7720	4.5	0.4	0.06	7.78	18.09	1.85	309	1035	1.31565	162.055
AT6-6	-24.27	-71.42	7720	5.5	0.39	0.06	7.84	18.09	1.85	309	1035	0	162.055
AT6-7	-24.27	-71.42	7720	6.5	0.33	0.04	9.63	18.09	1.85	309	1035	0	162.055
AT6-8	-24.27	-71.42	7720	7.5	0.37	0.05	8.63	18.09	1.85	309	1035	0	162.055
AT6-9	-24.27	-71.42	7720	8.5	0.37	0.05	8.63	18.09	1.85	309	1035	0	162.055
AT6-10	-24.27	-71.42	7720	9.5	0.42	0.06	8.17	18.09	1.85	309	1035	0	162.055
AT6-11	-24.27	-71.42	7720	11.25	0.36	0.05	8.4	18.09	1.85	309	1035	0	162.055
AT6-12	-24.27	-71.42	7720	13.75	0.56	0.09	7.26	18.09	1.85	309	1035	0	162.055
AT6-13	-24.27	-71.42	7720	16.25	0.53	0.08	7.73	18.09	1.85	309	1035	0	162.055
AT6-14	-24.27	-71.42	7720	18.75	0.51	0.07	8.5	18.09	1.85	309	1035	0	162.055
AT6-15	-24.27	-71.42	7720	21.25	0.5	0.06	9.72	18.09	1.85	309	1035	0	162.055
AT3-1	-23.05	-71.3	7915	0.5	0.52	0.05	12.13	18.51	1.87	341	1793	90.1715	153.013
AT3-2	-23.05	-71.3	7915	1.5	0.41	0.04	11.96	18.51	1.87	341	1793	26.09	153.013
AT3-3	-23.05	-71.3	7915	2.5	0.53	0.05	12.12	18.51	1.87	341	1793	2.52456	153.013
AT3-4	-23.05	-71.3	7915	3.5	0.46	0.05	11.93	18.51	1.87	341	1793	0	153.013
AT3-6	-23.05	-71.3	7915	5.5	0.44	0.04	11.67	18.51	1.87	341	1793	0	153.013
AT3-7	-23.05	-71.3	7915	6.5	0.42	0.04	12.25	18.51	1.87	341	1793	0	153.013
AT3-8	-23.05	-71.3	7915	7.5	0.45	0.04	13.13	18.51	1.87	341	1793	0	153.013
AT3-9	-23.05	-71.3	7915	8.5	0.44	0.04	12.83	18.51	1.87	341	1793	0	153.013
AT3-10	-23.05	-71.3	7915	9.5	0.43	0.04	12.54	18.51	1.87	341	1793	0	153.013
AT3-11	-23.05	-71.3	7915	11.25	0.48	0.05	11.91	18.51	1.87	341	1793	0	153.013
AT3-12	-23.05	-71.3	7915	13.75	0.47	0.05	10.97	18.51	1.87	341	1793	0	153.013
AT3-13	-23.05	-71.3	7915	16.25	0.4	0.04	11.38	18.51	1.87	341	1793	0	153.013
AT3-14	-23.05	-71.3	7915	18.75	0.31	0.03	12.47	18.51	1.87	341	1793	0	153.013
AT3-15	-23.05	-71.3	7915	22.5	0.42	0.05	10.89	18.51	1.87	341	1793	0	153.013
AT3-16	-23.05	-71.3	7915	27.5	0.47	0.05	10.97	18.51	1.87	341	1793	0	153.013
AT4-1	-23.36	-71.34	8085	0.5	0.56	0.07	8.83	18.37	1.86	335	1490	113.68	166.19
AT4-2	-23.36	-71.34	8085	1.5	0.51	0.07	8.38	18.37	1.86	335	1490	45.6982	166.19
AT4-3	-23.36	-71.34	8085	2.5	0.45	0.06	8.75	18.37	1.86	335	1490	14.7547	166.19
AT4-4	-23.36	-71.34	8085	3.5	0.41	0.05	9.2	18.37	1.86	335	1490	2.56484	166.19
AT4-5	-23.36	-71.34	8085	4.5	0.38	0.05	9.24	18.37	1.86	335	1490	0	166.19
AT4-6	-23.36	-71.34	8085	5.5	0.37	0.05	8.99	18.37	1.86	335	1490	0	166.19
AT4-7	-23.36	-71.34	8085	6.5	0.34	0.04	9.02	18.37	1.86	335	1490	0	166.19
AT4-8	-23.36	-71.34	8085	7.5	0.43	0.06	8.5	18.37	1.86	335	1490	0	166.19
AT4-9	-23.36	-71.34	8085	8.5	0.37	0.05	8.3	18.37	1.86	335	1490	0	166.19
AT4-10	-23.36	-71.34	8085	9.5	0.34	0.05	7.93	18.37	1.86	335	1490	0	166.19
AT4-11	-23.36	-71.34	8085	11.25	0.4	0.06	8.33	18.37	1.86	335	1490	0	166.19
AT4-12	-23.36	-71.34	8085	13.75	0.55	0.07	8.91	18.37	1.86	335	1490	0	166.19
AT4-13	-23.36	-71.34	8085	16.25	0.43	0.06	8.96	18.37	1.86	335	1490	0	166.19
AT4-14	-23.36	-71.34	8085	18.75	0.36	0.05	8.08	18.37	1.86	335	1490	0	166.19
AT4-15	-23.36	-71.34	8085	22.5	0.34	0.05	8.26	18.37	1.86	335	1490	0	166.19
AT4-16	-23.36	-71.34	8085	27.5	0.45	0.06	9.21	18.37	1.86	335	1490	0	166.19
AT2-1	-21.78	-71.21	7995	0.5	0.4	0.05	9.33	19.37	1.86	306	1236	110.172	170.744
AT2-2	-21.78	-71.21	7995	1.5	0.36	0.04	10	19.37	1.86	306	1236	52.3523	170.744
AT2-3	-21.78	-71.21	7995	2.5	0.31	0.03	10.64	19.37	1.86	306	1236	18.2114	170.744
AT2-4	-21.78	-71.21	7995	3.5	0.3	0.03	10.94	19.37	1.86	306	1236	1.14094	170.744
AT2-5	-21.78	-71.21	7995	4.5	0.37	0.04	10.49	19.37	1.86	306	1236	0	170.744
AT2-6	-21.78	-71.21	7995	5.5	0.46	0.06	9.25	19.37	1.86	306	1236	0	170.744
AT2-7	-21.78	-71.21	7995	6.5	0.76	0.09	9.85	19.37	1.86	306	1236	0	170.744
AT2-8	-21.78	-71.21	7995	7.5	0.94	0.12	9.37	19.37	1.86	306	1236	0	170.744
AT2-9	-21.78	-71.21	7995	8.5	0.96	0.12	9.49	19.37	1.86	306	1236	0	170.744
AT2-10	-21.78	-71.21	7995	9.5	0.86	0.11	9.29	19.37	1.86	306	1236	0	170.744
AT2-11	-21.78	-71.21	7995	11.25	0.71	0.09	9.52	19.37	1.86	306	1236	0	170.744
AT2-12	-21.78	-71.21	7995	13.75	0.64	0.08	9.22	19.37	1.86	306	1236	0	170.744
AT2-13	-21.78	-71.21	7995	16.25	0.61	0.08	9.24	19.37	1.86	306	1236	0	170.744
AT2-14	-21.78	-71.21	7995	18.75	0.57	0.07	9.5	19.37	1.86	306	1236	0	170.744
AT2-15	-21.78	-71.21	7995	22.5	0.57	0.07	9.37	19.37	1.86	306	1236	0	170.744
AT2-16	-21.78	-71.21	7995	27.5	-	-	-	19.37	1.86	306	1236	0	170.744
AT10-1	-20.32	-71.29	7770	0.5	1.21	0.16	8.82	20.27	1.86	306	1634	86.3955	160.275
AT10-2	-20.32	-71.29	7770	1.5	1.12	0.15	8.71	20.27	1.86	306	1634	34.3436	160.275
AT10-3	-20.32	-71.29	7770	2.5	1.07	0.15	8.32	20.27	1.86	306	1634	6.21886	160.275
AT10-4	-20.32	-71.29	7770	3.5	1.01	0.13	9.06	20.27	1.86	306	1634	0.342037	160.275
AT10-5	-20.32	-71.29	7770	4.5	1.28	0.17	8.78	20.27	1.86	306	1634	0	160.275
AT10-6	-20.32	-71.29	7770	5.5	1.99	0.23	10.09	20.27	1.86	306	1634	0	160.275
AT10-7	-20.32	-71.29	7770	6.5	2.06	0.24	10.01	20.27	1.86	306	1634	0	160.275
AT10-8	-20.32	-71.29	7770	7.5	2.07	0.23	10.5	20.27	1.86	306	1634	0	160.275
AT10-9	-20.32	-71.29	7770	8.5	1.92	0.22	10.18	20.27	1.86	306	1634	0	160.275
AT10-10	-20.32	-71.29	7770	9.5	1.83	0.21	10.17	20.27	1.86	306	1634	0	160.275
AT10-11	-20.32	-71.29	7770	11.25	1.57	0.19	9.64	20.27	1.86	306	1634	0	160.275
AT10-12	-20.32	-71.29	7770	13.75	1.63	0.19	10.01	20.27	1.86	306	1634	0	160.275
AT10-13	-20.32	-71.29	7770	16.25	1.41	0.18	9.14	20.27	1.86	306	1634	0	160.275
AT10-15	-20.32	-71.29	7770	22.5	1.38	0.17	9.47	20.27	1.86	306	1634	0	160.275
AT10-16	-20.32	-71.29	7770	27.5	1.11	0.15	8.63	20.27	1.86	306	1634	0	160.275
AT10-17	-20.32	-71.29	7770	32.5	1.02	0.13	9.15	20.27	1.86	306	1634	0	160.275
MT1-1	11.3537	142.404	10840	1	0.31	0.05	6.52	28.65	1.53	48	154	173.761	184.229
MT1-2	11.3537	142.404	10840	2.5	0.27	0.05	6.05	28.65	1.53	48	154	155.739	184.229
MT1-3	11.3537	142.404	10840	3.5	0.29	0.05	6.85	28.65	1.53	48	154	144.775	184.229
MT1-4	11.3537	142.404	10840	4.5	0.27	0.05	5.78	28.65	1.53	48	154	134.583	184.229
MT1-5	11.3537	142.404	10840	5.5	0.29	0.06	6.13	28.65	1.53	48	154	125.108	184.229
MT1-6	11.3537	142.404	10840	6.5	0.3	0.06	5.62	28.65	1.53	48	154	116.301	184.229
MT1-7	11.3537	142.404	10840	7.5	0.27	0.04	7.27	28.65	1.53	48	154	108.113	184.229
MT1-8	11.3537	142.404	10840	8.5	0.29	0.05	6.93	28.65	1.53	48	154	100.502	184.229
MT1-9	11.3537	142.404	10840	9.5	0.28	0.04	7.74	28.65	1.53	48	154	93.427	184.229
MT1-10	11.3537	142.404	10840	10.5	0.26	0.04	8.34	28.65	1.53	48	154	86.8498	184.229
