# Supplementary material for: Strong linkage between benthic oxygen uptake and bacterial tetraether lipids in deep-sea trench regions
Source: Nat Commun. 2024 Apr 23;15:3439. doi: 10.1038/s41467-024-47660-3 (PMC11039702; doi:10.1038/s41467-024-47660-3)
Supplement: Supplementary file 7 — Supplementary Data 4 [file 41467_2024_47660_MOESM7_ESM.xlsx]

## Sheet: Sheet_IMBT from the literature
Sample	Sample type	Latitude	Longitude	Water depth	Fractional abundance (%)															IMBT	IMBT_ave	IMBT_std	Sample count from the sediment core (n)	Reference
		(°)	(°)	(m)	IIIa	IIIa'	IIIb	IIIb'	IIIc	IIIc'	IIa	IIa'	IIb	IIb'	IIc	IIc'	Ia	Ib	Ic
E69	Surface sediment	27.92	123.34	89.4	7.04258	7.15601	0	0	0	0	8.32921	9.84964	6.94365	6.36672	1.53134	4.94707	18.3316	14.5033	14.9989	0.474492				Cao et al. (2020)	Sedimentary core brGDGTs in the East China Sea are mainly produced in situ as evidenced by their similar distributions with brGDGTs derived from intact polar lipids
E80	Surface sediment	28.18	122.76	78.1	6.54494	5.2951	0	0	0	0	8.74279	8.32752	6.95707	6.85511	1.32085	5.03415	19.1999	15.6766	16.0459	0.547977				Cao et al. (2020)	Sedimentary core brGDGTs in the East China Sea are mainly produced in situ as evidenced by their similar distributions with brGDGTs derived from intact polar lipids
E54	Surface sediment	27.14	122.76	107.2	5.78906	7.20856	0	0	0	0	8.66047	10.7369	6.38346	7.42356	1.26366	5.18569	18.3624	13.8038	15.1824	0.451545				Cao et al. (2020)	Sedimentary core brGDGTs in the East China Sea are mainly produced in situ as evidenced by their similar distributions with brGDGTs derived from intact polar lipids
E57	Surface sediment	27.4	122.18	87.8	6.01107	5.78563	0	0	0	0	9.77535	9.53682	6.44413	5.79412	1.39328	4.75688	21.8576	15.089	13.5561	0.538673				Cao et al. (2020)	Sedimentary core brGDGTs in the East China Sea are mainly produced in situ as evidenced by their similar distributions with brGDGTs derived from intact polar lipids
E38	Surface sediment	26.68	121.88	96	5.99341	6.06288	0	0	0	0	10.5332	10.9027	5.07066	5.0294	1.24144	2.81812	25.5519	15.267	11.5292	0.541607				Cao et al. (2020)	Sedimentary core brGDGTs in the East China Sea are mainly produced in situ as evidenced by their similar distributions with brGDGTs derived from intact polar lipids
E8	Surface sediment	26.02	121.51	72	4.4235	7.18588	0.372043	0	0.137262	0	10.7698	10.1181	6.16321	5.02754	1.19411	1.80088	26.7567	14.6197	11.4313	0.534571				Cao et al. (2020)	Sedimentary core brGDGTs in the East China Sea are mainly produced in situ as evidenced by their similar distributions with brGDGTs derived from intact polar lipids
E21	Surface sediment	26.36	120.93	71	4.71167	6.40608	0.203743	0.0803301	0.072461	0	9.99136	10.6721	3.63066	4.70223	0.571557	2.37666	27.4756	14.8857	14.2199	0.540297				Cao et al. (2020)	Sedimentary core brGDGTs in the East China Sea are mainly produced in situ as evidenced by their similar distributions with brGDGTs derived from intact polar lipids
E43	Surface sediment	26.83	121.51	70	4.31041	5.33487	0	0	0	0	10.5456	10.542	3.92053	4.78697	0.616391	2.45796	27.8518	15.0546	14.5788	0.567019				Cao et al. (2020)	Sedimentary core brGDGTs in the East China Sea are mainly produced in situ as evidenced by their similar distributions with brGDGTs derived from intact polar lipids
E49	Surface sediment	27.14	121.27	50	4.87418	4.78147	0	0	0	0	11.663	9.87537	4.53414	5.12594	0.75067	2.68801	27.0936	15.4032	13.2104	0.599536				Cao et al. (2020)	Sedimentary core brGDGTs in the East China Sea are mainly produced in situ as evidenced by their similar distributions with brGDGTs derived from intact polar lipids
E79	Surface sediment	28.18	122.47	68.7	6.08253	3.46613	0	0	0	0	11.7512	10.1357	5.41359	5.79161	0.820066	2.92925	26.2251	16.4707	10.9141	0.627283				Cao et al. (2020)	Sedimentary core brGDGTs in the East China Sea are mainly produced in situ as evidenced by their similar distributions with brGDGTs derived from intact polar lipids
E89	Surface sediment	28.43	122.24	50	5.77999	3.50558	0	0	0	0	12.0143	11.6094	5.747	5.87731	0.855601	2.84565	26.702	15.0598	10.0034	0.59592				Cao et al. (2020)	Sedimentary core brGDGTs in the East China Sea are mainly produced in situ as evidenced by their similar distributions with brGDGTs derived from intact polar lipids
E20	Surface sediment	26.36	120.73	65	4.32369	4.33315	0.325995	0.109204	0	0	11.4588	10.647	3.99458	4.25646	0.598562	2.32428	28.3096	16.3695	12.9493	0.595867				Cao et al. (2020)	Sedimentary core brGDGTs in the East China Sea are mainly produced in situ as evidenced by their similar distributions with brGDGTs derived from intact polar lipids
E30	Surface sediment	26.54	120.54	47.2	4.65764	3.44455	0.679415	0	0	0	11.2692	9.42278	4.55821	4.59688	0.738318	2.29235	30.2692	16.9353	11.1361	0.66183				Cao et al. (2020)	Sedimentary core brGDGTs in the East China Sea are mainly produced in situ as evidenced by their similar distributions with brGDGTs derived from intact polar lipids
E75	Surface sediment	27.92	121.6	27	5.57651	3.34117	0	0	0	0	12.4564	10.7522	5.55273	6.38315	0.830455	2.00677	29.4109	15.2156	8.47411	0.640124				Cao et al. (2020)	Sedimentary core brGDGTs in the East China Sea are mainly produced in situ as evidenced by their similar distributions with brGDGTs derived from intact polar lipids
E74	Surface sediment	27.89	121.8	43.2	5.69855	3.14473	0	0	0	0	11.7363	12.1508	5.29936	5.59154	0.752642	2.17294	28.5626	15.6632	9.2273	0.602846				Cao et al. (2020)	Sedimentary core brGDGTs in the East China Sea are mainly produced in situ as evidenced by their similar distributions with brGDGTs derived from intact polar lipids
E64	Surface sediment	27.66	121.89	66.4	4.56403	3.43057	0	0	0	0	10.8485	10.9533	5.53021	5.95865	0.929386	3.58437	25.3134	16.4209	12.4666	0.583354				Cao et al. (2020)	Sedimentary core brGDGTs in the East China Sea are mainly produced in situ as evidenced by their similar distributions with brGDGTs derived from intact polar lipids
E61	Surface sediment	27.41	120.93	21.2	5.04318	3.22104	0.548527	0	0.104075	0	11.4035	11.6378	5.30876	5.92553	0.786712	2.11944	28.2113	16.4177	9.27251	0.602654				Cao et al. (2020)	Sedimentary core brGDGTs in the East China Sea are mainly produced in situ as evidenced by their similar distributions with brGDGTs derived from intact polar lipids
E31	Surface sediment	26.54	120.35	33.2	4.21812	3.29357	0.248822	0	0.100646	0	11.1854	9.81102	4.24651	4.88438	0.658207	2.15584	30.5645	17.5579	11.0751	0.653963				Cao et al. (2020)	Sedimentary core brGDGTs in the East China Sea are mainly produced in situ as evidenced by their similar distributions with brGDGTs derived from intact polar lipids
E94	Surface sediment	27.54	120.87	14.5	4.41409	3.17514	0	0	0	0	11.7443	11.6394	5.02075	5.56684	0.785384	1.94207	32.259	15.0967	8.35642	0.630249				Cao et al. (2020)	Sedimentary core brGDGTs in the East China Sea are mainly produced in situ as evidenced by their similar distributions with brGDGTs derived from intact polar lipids
E90	Surface sediment	28.43	121.94	18.1	4.61331	2.63991	0	0	0	0	11.834	13.6234	6.46382	6.36588	0.944289	1.434	31.1482	14.87	6.0632	0.594012				Cao et al. (2020)	Sedimentary core brGDGTs in the East China Sea are mainly produced in situ as evidenced by their similar distributions with brGDGTs derived from intact polar lipids
1C	Surface sediment	2.184	117.677	2	1.2	1.7	-	-	-	-	7.6	8.6	1.4	2	0.3	0.3	63.4	10.4	3	0.903617				Sinninghe Damsté (2016)	Spatial heterogeneity of sources of branched tetraethers in shelf systems: The geochemistry of tetraethers in the Berau River delta (Kalimantan, Indonesia)
2A	Surface sediment	2.152	117.912	4	0.9	1.8	-	-	-	-	7.1	8.6	1.1	1.5	0.2	0.2	66.3	9.4	3.1	0.91085				Sinninghe Damsté (2016)	Spatial heterogeneity of sources of branched tetraethers in shelf systems: The geochemistry of tetraethers in the Berau River delta (Kalimantan, Indonesia)
2B	Surface sediment	2.2	117.856	2	0.9	1.4	-	-	-	-	6.6	8	1	1.4	0.2	0.2	67.7	9.6	3.1	0.954243				Sinninghe Damsté (2016)	Spatial heterogeneity of sources of branched tetraethers in shelf systems: The geochemistry of tetraethers in the Berau River delta (Kalimantan, Indonesia)
3A	Surface sediment	2.076	117.904	4	0.9	1.6	-	-	-	-	6.8	8.7	1	1.4	0.2	0.2	67.8	8.8	2.8	0.92065				Sinninghe Damsté (2016)	Spatial heterogeneity of sources of branched tetraethers in shelf systems: The geochemistry of tetraethers in the Berau River delta (Kalimantan, Indonesia)
4B	Surface sediment	2.197	118.04	5	3.3	4.6	-	-	-	-	6	7.5	1	1.2	0.6	0.4	54.9	12.6	7.8	0.799739				Sinninghe Damsté (2016)	Spatial heterogeneity of sources of branched tetraethers in shelf systems: The geochemistry of tetraethers in the Berau River delta (Kalimantan, Indonesia)
8A	Surface sediment	2.171	117.971	1	0.8	1.3	-	-	-	-	6.4	7.8	0.9	1.1	0.2	0.2	68.6	9.4	3.4	0.969866				Sinninghe Damsté (2016)	Spatial heterogeneity of sources of branched tetraethers in shelf systems: The geochemistry of tetraethers in the Berau River delta (Kalimantan, Indonesia)
8B	Surface sediment	2.116	117.805	5	1	1.5	-	-	-	-	6.8	7.9	1.1	1.5	0.2	0.2	68.2	8.8	2.8	0.95833				Sinninghe Damsté (2016)	Spatial heterogeneity of sources of branched tetraethers in shelf systems: The geochemistry of tetraethers in the Berau River delta (Kalimantan, Indonesia)
10A	Surface sediment	2.104	118.045	13	0.9	1.5	-	-	-	-	6.6	8.4	0.9	1.2	0.2	0.2	66.7	9.6	3.8	0.929161				Sinninghe Damsté (2016)	Spatial heterogeneity of sources of branched tetraethers in shelf systems: The geochemistry of tetraethers in the Berau River delta (Kalimantan, Indonesia)
11A	Surface sediment	2.034	118.027	4	0.9	1.5	-	-	-	-	6.8	8.6	0.9	1.3	0.1	0.2	67	9.2	3.3	0.924074				Sinninghe Damsté (2016)	Spatial heterogeneity of sources of branched tetraethers in shelf systems: The geochemistry of tetraethers in the Berau River delta (Kalimantan, Indonesia)
11B	Surface sediment	1.967	118.133	30	1.1	1.5	-	-	-	-	6.2	8.3	0.9	1.3	0.1	0.2	62.9	11.8	5.7	0.911864				Sinninghe Damsté (2016)	Spatial heterogeneity of sources of branched tetraethers in shelf systems: The geochemistry of tetraethers in the Berau River delta (Kalimantan, Indonesia)
12A	Surface sediment	1.943	118.043	20	1	1.5	-	-	-	-	6.2	8.7	0.9	1.1	0.1	0.2	64.6	10.9	4.8	0.905214				Sinninghe Damsté (2016)	Spatial heterogeneity of sources of branched tetraethers in shelf systems: The geochemistry of tetraethers in the Berau River delta (Kalimantan, Indonesia)
12B	Surface sediment	1.842	118.117	25	1.2	1.5	-	-	-	-	6	8.2	0.8	1.1	0.1	0.2	60.6	13.4	6.7	0.90253				Sinninghe Damsté (2016)	Spatial heterogeneity of sources of branched tetraethers in shelf systems: The geochemistry of tetraethers in the Berau River delta (Kalimantan, Indonesia)
13B	Surface sediment	1.892	118	4	1.3	1.5	-	-	-	-	6.7	8.6	0.9	1.2	0.1	0.2	63.3	11.5	4.8	0.906303				Sinninghe Damsté (2016)	Spatial heterogeneity of sources of branched tetraethers in shelf systems: The geochemistry of tetraethers in the Berau River delta (Kalimantan, Indonesia)
14B	Surface sediment	1.967	117.892	6	1.4	2	-	-	-	-	5.6	8.6	0.7	1	0.1	0.2	64.5	11.5	4.5	0.889037				Sinninghe Damsté (2016)	Spatial heterogeneity of sources of branched tetraethers in shelf systems: The geochemistry of tetraethers in the Berau River delta (Kalimantan, Indonesia)
15B	Surface sediment	2.017	117.842	6	0.9	1.5	-	-	-	-	6.2	8.7	0.9	1.2	0.1	0.2	66.7	10.1	3.5	0.915679				Sinninghe Damsté (2016)	Spatial heterogeneity of sources of branched tetraethers in shelf systems: The geochemistry of tetraethers in the Berau River delta (Kalimantan, Indonesia)
16A	Surface sediment	2.31	118.275	132	2.4	3.6	-	-	-	-	5.3	6.3	5.7	5.4	1.6	3.8	43.2	13.1	9.5	0.788268				Sinninghe Damsté (2016)	Spatial heterogeneity of sources of branched tetraethers in shelf systems: The geochemistry of tetraethers in the Berau River delta (Kalimantan, Indonesia)
16C	Surface sediment	2.027	117.76	12	0.9	1.2	-	-	-	-	7.5	8.1	0.9	1.1	0.2	0.2	69.3	8.3	2.4	0.971036				Sinninghe Damsté (2016)	Spatial heterogeneity of sources of branched tetraethers in shelf systems: The geochemistry of tetraethers in the Berau River delta (Kalimantan, Indonesia)
18A	Surface sediment	1.936	118.05	7	0.9	1.4	-	-	-	-	6.3	8.1	0.8	1.1	0	0.1	67	10.4	3.8	0.945002				Sinninghe Damsté (2016)	Spatial heterogeneity of sources of branched tetraethers in shelf systems: The geochemistry of tetraethers in the Berau River delta (Kalimantan, Indonesia)
20A	Surface sediment	1.971	118.17	35	1.5	1.9	-	-	-	-	6.3	7.1	0.8	1.3	0.2	0.4	57.9	14	8.6	0.919078				Sinninghe Damsté (2016)	Spatial heterogeneity of sources of branched tetraethers in shelf systems: The geochemistry of tetraethers in the Berau River delta (Kalimantan, Indonesia)
21A	Surface sediment	1.985	118.215	50	2.2	2.8	-	-	-	-	6.9	7.2	0.9	2	0.4	0.6	50	15.5	11.4	0.839478				Sinninghe Damsté (2016)	Spatial heterogeneity of sources of branched tetraethers in shelf systems: The geochemistry of tetraethers in the Berau River delta (Kalimantan, Indonesia)
21B	Surface sediment	1.985	118.215	50	2.3	3	-	-	-	-	7	7	1	2.1	0.5	0.6	48.9	15.7	11.9	0.833784				Sinninghe Damsté (2016)	Spatial heterogeneity of sources of branched tetraethers in shelf systems: The geochemistry of tetraethers in the Berau River delta (Kalimantan, Indonesia)
22A	Surface sediment	2.001	118.27	47	2.3	4.2	-	-	-	-	6.6	7.1	1	3.2	0.7	0.8	42.9	17.2	14	0.746951				Sinninghe Damsté (2016)	Spatial heterogeneity of sources of branched tetraethers in shelf systems: The geochemistry of tetraethers in the Berau River delta (Kalimantan, Indonesia)
23B	Surface sediment	2.014	118.314	67	2.3	4.4	-	-	-	-	5.9	6.6	1.2	3.7	0.8	0.9	41.6	17.7	14.9	0.742511				Sinninghe Damsté (2016)	Spatial heterogeneity of sources of branched tetraethers in shelf systems: The geochemistry of tetraethers in the Berau River delta (Kalimantan, Indonesia)
23C	Surface sediment	2.015	118.316	67	1.9	4.2	-	-	-	-	5.3	6.2	1.2	3.7	0.6	0.8	43.6	18.1	14.5	0.769718				Sinninghe Damsté (2016)	Spatial heterogeneity of sources of branched tetraethers in shelf systems: The geochemistry of tetraethers in the Berau River delta (Kalimantan, Indonesia)
24A	Surface sediment	2.033	118.38	67	2.5	3.5	-	-	-	-	4.2	4.5	4.5	3.6	2.1	0.9	29.2	23.4	21.5	0.739375				Sinninghe Damsté (2016)	Spatial heterogeneity of sources of branched tetraethers in shelf systems: The geochemistry of tetraethers in the Berau River delta (Kalimantan, Indonesia)
25B	Surface sediment	2.05	118.435	38	2	4.4	-	-	-	-	3	5.8	2.9	4.9	1.4	0.6	28.8	25.6	20.6	0.634853				Sinninghe Damsté (2016)	Spatial heterogeneity of sources of branched tetraethers in shelf systems: The geochemistry of tetraethers in the Berau River delta (Kalimantan, Indonesia)
26B	Surface sediment	2.066	118.49	195	2.5	3.9	-	-	-	-	5.8	7.2	3.9	2.7	1.3	1.3	56.8	9.4	5.2	0.836632				Sinninghe Damsté (2016)	Spatial heterogeneity of sources of branched tetraethers in shelf systems: The geochemistry of tetraethers in the Berau River delta (Kalimantan, Indonesia)
27A	Surface sediment	2.058	118.465	91	2.6	3.2	-	-	-	-	4.2	3.6	9.7	3.1	0.7	0.8	32.6	23.9	15.6	0.832133				Sinninghe Damsté (2016)	Spatial heterogeneity of sources of branched tetraethers in shelf systems: The geochemistry of tetraethers in the Berau River delta (Kalimantan, Indonesia)
28A	Surface sediment	2.054	118.449	58	2.3	3.4	-	-	-	-	4.5	4.8	3.9	3.1	0.9	0.7	35.5	23.7	17.1	0.789478				Sinninghe Damsté (2016)	Spatial heterogeneity of sources of branched tetraethers in shelf systems: The geochemistry of tetraethers in the Berau River delta (Kalimantan, Indonesia)
29C	Surface sediment	2.054	118.451	50	2.1	2.8	-	-	-	-	3.5	4.1	4.4	3.3	1	0.8	31	26.9	20.1	0.79964				Sinninghe Damsté (2016)	Spatial heterogeneity of sources of branched tetraethers in shelf systems: The geochemistry of tetraethers in the Berau River delta (Kalimantan, Indonesia)
32A	Surface sediment	1.63	118.2	6	2.1	2	-	-	-	-	8.4	7.8	1.1	1.5	0.2	0.4	56.2	16.5	3.6	0.892435				Sinninghe Damsté (2016)	Spatial heterogeneity of sources of branched tetraethers in shelf systems: The geochemistry of tetraethers in the Berau River delta (Kalimantan, Indonesia)
33A	Surface sediment	1.657	118.23	26	2.3	2.8	-	-	-	-	8	7	1	1.7	0.3	0.6	45.2	17	14	0.823687				Sinninghe Damsté (2016)	Spatial heterogeneity of sources of branched tetraethers in shelf systems: The geochemistry of tetraethers in the Berau River delta (Kalimantan, Indonesia)
34A	Surface sediment	1.675	118.26	29	2.4	3.1	-	-	-	-	7.8	7	1.1	2.2	0.4	0.7	42.1	18.1	15.2	0.790863				Sinninghe Damsté (2016)	Spatial heterogeneity of sources of branched tetraethers in shelf systems: The geochemistry of tetraethers in the Berau River delta (Kalimantan, Indonesia)
35B	Surface sediment	1.7	118.295	39	3.2	4.6	-	-	-	-	7.4	7.1	1.4	3.5	0.6	0.6	34.4	19.7	17.5	0.685397				Sinninghe Damsté (2016)	Spatial heterogeneity of sources of branched tetraethers in shelf systems: The geochemistry of tetraethers in the Berau River delta (Kalimantan, Indonesia)
36B	Surface sediment	1.73	118.345	52	3.6	5.6	-	-	-	-	7.6	8.4	1.4	4.2	0.8	0.8	32.1	19.1	16.5	0.612027				Sinninghe Damsté (2016)	Spatial heterogeneity of sources of branched tetraethers in shelf systems: The geochemistry of tetraethers in the Berau River delta (Kalimantan, Indonesia)
37C	Surface sediment	1.75	118.37	51	3.9	6.1	-	-	-	-	8	8.6	1.5	4.1	0.8	0.9	32.1	18.4	15.7	0.601321				Sinninghe Damsté (2016)	Spatial heterogeneity of sources of branched tetraethers in shelf systems: The geochemistry of tetraethers in the Berau River delta (Kalimantan, Indonesia)
38A	Surface sediment	1.77	118.4	56	3.5	6.1	-	-	-	-	7.2	8.1	1.4	4.6	0.7	0.9	33.8	18.4	15.2	0.61635				Sinninghe Damsté (2016)	Spatial heterogeneity of sources of branched tetraethers in shelf systems: The geochemistry of tetraethers in the Berau River delta (Kalimantan, Indonesia)
39B	Surface sediment	1.79	118.43	45	2.9	6.4	-	-	-	-	6.7	8	1.4	4.6	0.7	1	34.4	18.4	15.4	0.60805				Sinninghe Damsté (2016)	Spatial heterogeneity of sources of branched tetraethers in shelf systems: The geochemistry of tetraethers in the Berau River delta (Kalimantan, Indonesia)
40A	Surface sediment	1.81	118.46	55	2.8	6.8	-	-	-	-	6.3	8.3	1.3	4.3	0.6	0.9	35.2	18.5	15	0.594809				Sinninghe Damsté (2016)	Spatial heterogeneity of sources of branched tetraethers in shelf systems: The geochemistry of tetraethers in the Berau River delta (Kalimantan, Indonesia)
41A	Surface sediment	1.825	118.49	58	2.8	6.1	-	-	-	-	6.4	8.7	1.3	3.7	0.4	0.9	38.6	17.4	13.6	0.626313				Sinninghe Damsté (2016)	Spatial heterogeneity of sources of branched tetraethers in shelf systems: The geochemistry of tetraethers in the Berau River delta (Kalimantan, Indonesia)
42A	Surface sediment	1.845	118.515	53	5.9	12.6	-	-	-	-	6.1	8.5	1.5	3.1	0.4	0.6	37.9	13.5	9.8	0.526976				Sinninghe Damsté (2016)	Spatial heterogeneity of sources of branched tetraethers in shelf systems: The geochemistry of tetraethers in the Berau River delta (Kalimantan, Indonesia)
43C	Surface sediment	1.855	118.535	71	2.5	6.9	-	-	-	-	7.1	9.4	1.9	3.6	0.7	0.8	45.6	12.9	8.5	0.642118				Sinninghe Damsté (2016)	Spatial heterogeneity of sources of branched tetraethers in shelf systems: The geochemistry of tetraethers in the Berau River delta (Kalimantan, Indonesia)
44A	Surface sediment	1.865	118.55	109	3.4	7.5	-	-	-	-	7.2	8.6	4.3	4	1.8	1.2	40.6	12.5	8.9	0.621189				Sinninghe Damsté (2016)	Spatial heterogeneity of sources of branched tetraethers in shelf systems: The geochemistry of tetraethers in the Berau River delta (Kalimantan, Indonesia)
A01	Surface sediment	-22.92	-42.01	25	5.67	7.84	0.42	0.39	0	0	7.26	6.69	7.68	6.12	0.97	3.79	21.6	18.47	13.11	0.528462				Ceccopieri et al. (2019)	Branched GDGTs as Proxies in Surface Sediments From the South-Eastern Brazilian Continental Margin
A02	Surface sediment	-22.93	-41.9	50	6.25	7.65	0.3	0.47	0.16	0.15	9.31	7.89	5.77	6.06	0.74	2.72	25.1	16.21	11.21	0.558285				Ceccopieri et al. (2019)	Branched GDGTs as Proxies in Surface Sediments From the South-Eastern Brazilian Continental Margin
A04	Surface sediment	-23.14	-41.9	100	5.42	8.92	0.51	0.67	0.06	0.2	7.99	7.34	5.91	8.13	0.89	4.13	20.79	17.06	11.98	0.491827				Ceccopieri et al. (2019)	Branched GDGTs as Proxies in Surface Sediments From the South-Eastern Brazilian Continental Margin
A05	Surface sediment	-23.6	-41.36	150	4.41	6.74	0.5	0.95	0.27	0.43	4.8	5.49	9.55	8.23	1.57	4.59	20.66	17.94	13.87	0.536856				Ceccopieri et al. (2019)	Branched GDGTs as Proxies in Surface Sediments From the South-Eastern Brazilian Continental Margin
A06	Surface sediment	-23.63	-41.33	400	4.42	9.26	0.64	1	0.15	0.48	5.22	6.23	6.78	11.45	1.17	6.67	19.24	16.38	10.92	0.457038				Ceccopieri et al. (2019)	Branched GDGTs as Proxies in Surface Sediments From the South-Eastern Brazilian Continental Margin
A08	Surface sediment	-23.69	-41.27	1000	4.04	11.37	0.38	0.93	0.12	0.4	5.03	7.35	4.53	8.89	0.77	3.8	30.17	13.28	8.94	0.490823				Ceccopieri et al. (2019)	Branched GDGTs as Proxies in Surface Sediments From the South-Eastern Brazilian Continental Margin
A09	Surface sediment	-23.75	-41.2	1300	3.03	17.05	0.33	1.62	0.06	0.4	4.63	7.63	3.76	8.39	0.52	3.16	30.65	11.57	7.2	0.406926				Ceccopieri et al. (2019)	Branched GDGTs as Proxies in Surface Sediments From the South-Eastern Brazilian Continental Margin
A10	Surface sediment	-23.87	-41.08	1900	2.4	23.52	0.14	1.94	0	0.2	3.69	9.33	2.51	6.67	0.31	2.16	31.24	10.07	5.82	0.329678				Ceccopieri et al. (2019)	Branched GDGTs as Proxies in Surface Sediments From the South-Eastern Brazilian Continental Margin
A11	Surface sediment	-24.02	-40.9	2500	2.58	35.56	0	1.66	0	0	2.62	9.54	1.56	4.86	0	1.88	28.7	7.28	3.75	0.243451				Ceccopieri et al. (2019)	Branched GDGTs as Proxies in Surface Sediments From the South-Eastern Brazilian Continental Margin
B01	Surface sediment	-22.7	-41.9	25	3.77	4.5	0.24	0.38	0.08	0.12	8.24	7.92	5.44	5.51	0.8	2.76	34.67	15.4	10.16	0.677466				Ceccopieri et al. (2019)	Branched GDGTs as Proxies in Surface Sediments From the South-Eastern Brazilian Continental Margin
B02	Surface sediment	-22.76	-41.76	50	5.68	7.43	0.46	0.85	0	0.39	8.22	8.07	5.61	6.84	0.98	3.21	22.73	17.11	12.44	0.526756				Ceccopieri et al. (2019)	Branched GDGTs as Proxies in Surface Sediments From the South-Eastern Brazilian Continental Margin
B03	Surface sediment	-23	-41.35	75	4.86	7.9	0.31	0.47	0.11	0.29	7.04	7.68	7.27	8.2	1.55	4.39	20.69	16.91	12.31	0.490209				Ceccopieri et al. (2019)	Branched GDGTs as Proxies in Surface Sediments From the South-Eastern Brazilian Continental Margin
B04	Surface sediment	-23.17	-41.05	100	4.19	6.08	0.36	0.63	0.08	0.25	4.98	5.72	6.88	6.85	1.08	5.03	19	21.24	17.66	0.529852				Ceccopieri et al. (2019)	Branched GDGTs as Proxies in Surface Sediments From the South-Eastern Brazilian Continental Margin
B05	Surface sediment	-23.19	-41.01	150	3.73	5.75	0.33	0.69	0.06	0.35	4.27	5.07	7.43	7.74	1.04	4.66	18.59	22.37	17.92	0.53876				Ceccopieri et al. (2019)	Branched GDGTs as Proxies in Surface Sediments From the South-Eastern Brazilian Continental Margin
B06	Surface sediment	-23.17	-40.95	400	5.92	10.57	0.51	0.77	0.12	0.26	7.15	6.71	5.92	8.1	0.81	4.27	21.31	16.86	10.71	0.475611				Ceccopieri et al. (2019)	Branched GDGTs as Proxies in Surface Sediments From the South-Eastern Brazilian Continental Margin
B07	Surface sediment	-23.22	-40.96	700	5.36	8.88	0.37	0.75	0.11	0.34	6.62	6.57	5.22	8.43	0.84	4.21	24.84	16.68	10.78	0.529324				Ceccopieri et al. (2019)	Branched GDGTs as Proxies in Surface Sediments From the South-Eastern Brazilian Continental Margin
B08	Surface sediment	-23.23	-40.93	1000	6.14	11.04	0.37	0.81	0.11	0.31	6.47	6.7	5.76	7.85	0.81	3.98	22.8	15.94	10.92	0.47655				Ceccopieri et al. (2019)	Branched GDGTs as Proxies in Surface Sediments From the South-Eastern Brazilian Continental Margin
B09	Surface sediment	-23.25	-40.9	1300	4.33	10.84	0.46	1.07	0.18	0.31	5.99	6.89	4.95	8.61	0.95	4	26.83	15.14	9.46	0.490705				Ceccopieri et al. (2019)	Branched GDGTs as Proxies in Surface Sediments From the South-Eastern Brazilian Continental Margin
B10	Surface sediment	-23.31	-40.79	1900	2.61	21.32	0	1.63	0	0.4	4.51	9.32	2.76	7.35	0.41	2.14	31.39	10.18	5.99	0.353503				Ceccopieri et al. (2019)	Branched GDGTs as Proxies in Surface Sediments From the South-Eastern Brazilian Continental Margin
B11	Surface sediment	-23.42	-40.6	2500	1.86	32.42	0	2.32	0	0.36	3.32	11.22	1.31	4.65	0	1.43	30.52	6.89	3.71	0.259607				Ceccopieri et al. (2019)	Branched GDGTs as Proxies in Surface Sediments From the South-Eastern Brazilian Continental Margin
B12	Surface sediment	-23.76	-40	3000	1.17	41.14	0	2.05	0	0	2.35	12.27	0.86	4.25	0	1.24	27.43	4.91	2.33	0.198514				Ceccopieri et al. (2019)	Branched GDGTs as Proxies in Surface Sediments From the South-Eastern Brazilian Continental Margin
G03	Surface sediment	-22.06	-40.17	75	2.53	4.94	0.17	0.35	0.1	0.21	4.81	5.14	7.28	6.63	1.09	4.51	18.22	23.74	20.28	0.548477				Ceccopieri et al. (2019)	Branched GDGTs as Proxies in Surface Sediments From the South-Eastern Brazilian Continental Margin
G04	Surface sediment	-22.04	-40.08	100	2.97	6.06	0.26	0.4	0.1	0.29	5.52	6.1	7.02	6.86	0.65	4.89	17.97	22.98	17.94	0.501879				Ceccopieri et al. (2019)	Branched GDGTs as Proxies in Surface Sediments From the South-Eastern Brazilian Continental Margin
G05	Surface sediment	-22.1	-40.05	150	3.23	5.23	0.28	0.41	0	0.29	3.75	4.61	9.73	7.93	1.33	5.84	17.44	22.52	17.4	0.541792				Ceccopieri et al. (2019)	Branched GDGTs as Proxies in Surface Sediments From the South-Eastern Brazilian Continental Margin
G07	Surface sediment	-22.13	-39.9	700	3.62	9.08	0.28	0.87	0.16	0.44	6.19	8.22	4.28	8.42	0.57	3.12	33.91	12.99	7.85	0.547426				Ceccopieri et al. (2019)	Branched GDGTs as Proxies in Surface Sediments From the South-Eastern Brazilian Continental Margin
G08	Surface sediment	-22.12	-39.87	1000	3.18	11.34	0.35	0.97	0.14	0.31	5.8	8.07	3.49	9.58	0.65	3.69	31.08	13.11	8.23	0.486272				Ceccopieri et al. (2019)	Branched GDGTs as Proxies in Surface Sediments From the South-Eastern Brazilian Continental Margin
G09	Surface sediment	-22.12	-39.82	1300	2.8	16.01	0.22	1.61	0	0.37	5.08	7.98	2.88	8.19	0.46	2.7	33	11.65	7.06	0.432014				Ceccopieri et al. (2019)	Branched GDGTs as Proxies in Surface Sediments From the South-Eastern Brazilian Continental Margin
G10	Surface sediment	-22.12	-39.74	1900	2	20.36	0.19	1.74	0	0.33	4.44	9.49	2.08	6.04	0	1.7	36.67	9.62	5.35	0.38814				Ceccopieri et al. (2019)	Branched GDGTs as Proxies in Surface Sediments From the South-Eastern Brazilian Continental Margin
G11	Surface sediment	-22.17	-39.14	2500	2.37	34.88	0	0	0	0	2.9	12.91	1.43	4.84	0	1.54	31.15	5.25	2.73	0.246027				Ceccopieri et al. (2019)	Branched GDGTs as Proxies in Surface Sediments From the South-Eastern Brazilian Continental Margin
G12	Surface sediment	-22.21	-38.6	3000	2.18	48.26	0	2.42	0	0	0	12.72	0	4.26	0	0	25.69	3.28	1.18	0.16347				Ceccopieri et al. (2019)	Branched GDGTs as Proxies in Surface Sediments From the South-Eastern Brazilian Continental Margin
H01	Surface sediment	-21.72	-40.53	25	3.2	10.58	0.26	0.82	0.05	0.3	6.07	7.98	4.3	7.18	0.61	3.07	34.26	13.26	8.05	0.524444				Ceccopieri et al. (2019)	Branched GDGTs as Proxies in Surface Sediments From the South-Eastern Brazilian Continental Margin
H02	Surface sediment	-21.74	-40.29	50	3.22	13.87	0.17	1.07	0.05	0.29	5.52	8.37	3.63	7.68	0.58	3	32.53	12.36	7.66	0.455707				Ceccopieri et al. (2019)	Branched GDGTs as Proxies in Surface Sediments From the South-Eastern Brazilian Continental Margin
H03	Surface sediment	-21.72	-40.19	75	2.55	4.87	0.14	0.31	0.05	0.18	4.92	5.61	6.87	6.26	0.94	4.57	20.04	23.42	19.25	0.559308				Ceccopieri et al. (2019)	Branched GDGTs as Proxies in Surface Sediments From the South-Eastern Brazilian Continental Margin
H04	Surface sediment	-21.72	-40.17	100	2.43	4.79	0.29	0.49	0.08	0.24	4.44	4.86	8.48	6.9	1.08	5.45	17.7	22.48	20.28	0.549753				Ceccopieri et al. (2019)	Branched GDGTs as Proxies in Surface Sediments From the South-Eastern Brazilian Continental Margin
H05	Surface sediment	-21.71	-40.15	150	4.59	8.45	0.37	0.51	0.13	0.31	5.77	6.5	8.04	6.52	1.31	5.05	19.67	18.75	14.03	0.478378				Ceccopieri et al. (2019)	Branched GDGTs as Proxies in Surface Sediments From the South-Eastern Brazilian Continental Margin
H06	Surface sediment	-21.74	-40.09	400	4.73	8.74	0.4	1.03	0.14	0.47	5.35	6.4	6.68	11.08	1	6.73	21.49	15.78	10	0.489284				Ceccopieri et al. (2019)	Branched GDGTs as Proxies in Surface Sediments From the South-Eastern Brazilian Continental Margin
H07	Surface sediment	-21.74	-40.04	700	3.54	9.66	0.32	0.97	0.11	0.5	5.62	7.79	4.4	9.47	0.64	3.75	31.67	13.49	8.07	0.523724				Ceccopieri et al. (2019)	Branched GDGTs as Proxies in Surface Sediments From the South-Eastern Brazilian Continental Margin
H10	Surface sediment	-21.62	-39.6	1900	2.14	24.3	0	1.97	0	0.39	3.57	10.36	1.69	6.66	0	1.75	34.95	7.86	4.36	0.337082				Ceccopieri et al. (2019)	Branched GDGTs as Proxies in Surface Sediments From the South-Eastern Brazilian Continental Margin
H11	Surface sediment	-21.62	-39.05	2500	1.74	32.76	0	2.53	0	0.6	3.22	11.47	0	4.32	0.33	1.4	33.39	5.36	2.88	0.271158				Ceccopieri et al. (2019)	Branched GDGTs as Proxies in Surface Sediments From the South-Eastern Brazilian Continental Margin
I04	Surface sediment	-21.15	-40.27	100	3.14	6.2	0.25	0.4	0.08	0.24	5.88	6.98	5.94	6.73	0.94	4.43	23.25	19.76	15.77	0.537618				Ceccopieri et al. (2019)	Branched GDGTs as Proxies in Surface Sediments From the South-Eastern Brazilian Continental Margin
I06	Surface sediment	-21.23	-40.25	400	4.12	7.85	0.35	0.62	0.07	0.22	6.73	7.58	4.53	7.65	0.67	3.78	28.58	16.84	10.41	0.55089				Ceccopieri et al. (2019)	Branched GDGTs as Proxies in Surface Sediments From the South-Eastern Brazilian Continental Margin
I07	Surface sediment	-21.19	-40.21	700	3.87	8	0.37	1.02	0.21	0.52	5.22	7.29	4.39	9.86	0.77	4.2	29.21	15.47	9.6	0.544676				Ceccopieri et al. (2019)	Branched GDGTs as Proxies in Surface Sediments From the South-Eastern Brazilian Continental Margin
I08	Surface sediment	-21.19	-40.15	1000	2.89	9.01	0.33	0.83	0.06	0.28	5.58	7.56	3.45	8.09	0.62	3.1	36.15	14.04	8	0.567358				Ceccopieri et al. (2019)	Branched GDGTs as Proxies in Surface Sediments From the South-Eastern Brazilian Continental Margin
I09	Surface sediment	-21.19	-40.05	1300	2.7	13.58	0.39	1.34	0.06	0.21	4.91	7.72	11.77	0	0.75	2.83	34.85	11.66	7.23	0.476169				Ceccopieri et al. (2019)	Branched GDGTs as Proxies in Surface Sediments From the South-Eastern Brazilian Continental Margin
I10	Surface sediment	-21.18	-39.66	1900	2	25.25	0	1.99	0	0.41	3.19	10.09	1.55	5.4	0	1.63	37.06	7.38	4.05	0.341539				Ceccopieri et al. (2019)	Branched GDGTs as Proxies in Surface Sediments From the South-Eastern Brazilian Continental Margin
I11	Surface sediment	-21.19	-39.08	2500	1.6	29.73	0	0	0	0	5.56	12.57	0	4.74	0	1.53	35.45	5.42	3.4	0.302618				Ceccopieri et al. (2019)	Branched GDGTs as Proxies in Surface Sediments From the South-Eastern Brazilian Continental Margin
Siberia_YG1	Surface sediment	72.6474	80.1369	17	20	13	1	1	0.1	0.1	24	12	3	2	0.4	0.3	20	3	1	0.55145				De Jonge et al. (2015)	Drastic changes in the distribution of branched tetraether lipids in suspended matter and sediments from the Yenisei River and Kara Sea (Siberia): Implications for the use of brGDGT-based proxies in coastal marine sediments
Siberia_YG2b	Surface sediment	73.0827	79.9801	15	11	10	0	1	0.1	0.1	25	15	2	2	0.3	0	30	3	1	0.561101				De Jonge et al. (2015)	Drastic changes in the distribution of branched tetraether lipids in suspended matter and sediments from the Yenisei River and Kara Sea (Siberia): Implications for the use of brGDGT-based proxies in coastal marine sediments
Siberia_YG3	Surface sediment	73.1501	80.4909		18	11	1	1	0.1	0.2	25	12	3	2	0.4	0	23	3	1	0.587662				De Jonge et al. (2015)	Drastic changes in the distribution of branched tetraether lipids in suspended matter and sediments from the Yenisei River and Kara Sea (Siberia): Implications for the use of brGDGT-based proxies in coastal marine sediments
Siberia_YG7	Surface sediment	72.5564	79.3031	14	18	12	1	1	0.1	0.1	25	13	3	2	0.4	0.3	22	3	1	0.556303				De Jonge et al. (2015)	Drastic changes in the distribution of branched tetraether lipids in suspended matter and sediments from the Yenisei River and Kara Sea (Siberia): Implications for the use of brGDGT-based proxies in coastal marine sediments
Siberia_YG8	Surface sediment	72.4515	77.0538	4	23	8	1	1	0.1	0.2	25	9	5	2	0.4	1	20	3	1	0.69897				De Jonge et al. (2015)	Drastic changes in the distribution of branched tetraether lipids in suspended matter and sediments from the Yenisei River and Kara Sea (Siberia): Implications for the use of brGDGT-based proxies in coastal marine sediments
Siberia_YG9	Surface sediment	72.6199	77.5245	6	22	10	1	1	0.1	0.2	25	9	5	2	0.4	1	21	3	1	0.660766				De Jonge et al. (2015)	Drastic changes in the distribution of branched tetraether lipids in suspended matter and sediments from the Yenisei River and Kara Sea (Siberia): Implications for the use of brGDGT-based proxies in coastal marine sediments
Siberia_YO1	Surface sediment	74.2879	78.6217	28	15	8	1	1	0.1	0.3	21	9	5	3	1	1	29	4	1	0.683365				De Jonge et al. (2015)	Drastic changes in the distribution of branched tetraether lipids in suspended matter and sediments from the Yenisei River and Kara Sea (Siberia): Implications for the use of brGDGT-based proxies in coastal marine sediments
Siberia_YO2	Surface sediment	75.6833	83.2	52	10	8	1	1	0.2	0.3	21	10	3	4	0.4	1	35	4	1	0.669007				De Jonge et al. (2015)	Drastic changes in the distribution of branched tetraether lipids in suspended matter and sediments from the Yenisei River and Kara Sea (Siberia): Implications for the use of brGDGT-based proxies in coastal marine sediments
Siberia_YO3	Surface sediment	76.0863	84.8628	51	11	9	1	2	0.2	0.4	18	10	2	7	0.5	2	33	4	1	0.629731				De Jonge et al. (2015)	Drastic changes in the distribution of branched tetraether lipids in suspended matter and sediments from the Yenisei River and Kara Sea (Siberia): Implications for the use of brGDGT-based proxies in coastal marine sediments
Siberia_KS1	Surface sediment	72.3372	65.9811	139	9	6	1	1	0.1	0.2	23	8	3	3	0.3	1	40	4	1	0.78837				De Jonge et al. (2015)	Drastic changes in the distribution of branched tetraether lipids in suspended matter and sediments from the Yenisei River and Kara Sea (Siberia): Implications for the use of brGDGT-based proxies in coastal marine sediments
Siberia_KS2	Surface sediment	77.2172	78.0905	126	9	8	0.4	1	0.1	0.2	22	10	3	2	0.2	1	39	3	1	0.68921				De Jonge et al. (2015)	Drastic changes in the distribution of branched tetraether lipids in suspended matter and sediments from the Yenisei River and Kara Sea (Siberia): Implications for the use of brGDGT-based proxies in coastal marine sediments
Siberia_KS3	Surface sediment	75.8358	68.9135	320	8	11	0.2	0.4	0.03	0.1	23	9	2	1	0.2	0.3	42	2	1	0.667453				De Jonge et al. (2015)	Drastic changes in the distribution of branched tetraether lipids in suspended matter and sediments from the Yenisei River and Kara Sea (Siberia): Implications for the use of brGDGT-based proxies in coastal marine sediments
Siberia_KS4	Surface sediment	78.4832	72.7975	476	9	11	1	2	0.1	0.6	17	9	6	5	1	2	31	5	1	0.585461				De Jonge et al. (2015)	Drastic changes in the distribution of branched tetraether lipids in suspended matter and sediments from the Yenisei River and Kara Sea (Siberia): Implications for the use of brGDGT-based proxies in coastal marine sediments
Siberia_KB1	Surface sediment	71.1752	77.3771	2	31	5	0.3	0	0.1	0.02	34	7	1	1	0.3	0.1	19	2	0.3	0.90309				De Jonge et al. (2015)	Drastic changes in the distribution of branched tetraether lipids in suspended matter and sediments from the Yenisei River and Kara Sea (Siberia): Implications for the use of brGDGT-based proxies in coastal marine sediments
Siberia_KB2	Surface sediment	71.1929	77.4595	4	33	5	0.5	0	0.1	0.04	33	5	1	1	0.3	0.1	19	2	0.3	0.977724				De Jonge et al. (2015)	Drastic changes in the distribution of branched tetraether lipids in suspended matter and sediments from the Yenisei River and Kara Sea (Siberia): Implications for the use of brGDGT-based proxies in coastal marine sediments
Siberia_KB3	Surface sediment	71.224	77.5667	7	32	6	1	1	1	0.1	28	5	2	1	1	0.1	20	2	1	0.917649				De Jonge et al. (2015)	Drastic changes in the distribution of branched tetraether lipids in suspended matter and sediments from the Yenisei River and Kara Sea (Siberia): Implications for the use of brGDGT-based proxies in coastal marine sediments
Siberia_KB4	Surface sediment	71.2446	77.6858	4	40	6	1	0	0.2	0.1	29	6	1	1	0.3	0.1	14	1	0.3	0.898542				De Jonge et al. (2015)	Drastic changes in the distribution of branched tetraether lipids in suspended matter and sediments from the Yenisei River and Kara Sea (Siberia): Implications for the use of brGDGT-based proxies in coastal marine sediments
Siberia_KG1	Surface sediment	71.776	75.8095	10	27	7	1	1	0.2	0.2	27	7	4	2	0.4	1	19	3	1	0.793391				De Jonge et al. (2015)	Drastic changes in the distribution of branched tetraether lipids in suspended matter and sediments from the Yenisei River and Kara Sea (Siberia): Implications for the use of brGDGT-based proxies in coastal marine sediments
Siberia_KG2	Surface sediment	71.7774	75.9787	6	27	8	2	1	0.4	0.1	25	7	4	2	1	1	20	3	1	0.763428				De Jonge et al. (2015)	Drastic changes in the distribution of branched tetraether lipids in suspended matter and sediments from the Yenisei River and Kara Sea (Siberia): Implications for the use of brGDGT-based proxies in coastal marine sediments
Siberia_OO1	Surface sediment	73.5624	73.3023	25	18	7	1	1	0.2	0.2	25	8	5	2	1	1	28	3	1	0.758407				De Jonge et al. (2015)	Drastic changes in the distribution of branched tetraether lipids in suspended matter and sediments from the Yenisei River and Kara Sea (Siberia): Implications for the use of brGDGT-based proxies in coastal marine sediments
Siberia_OO2	Surface sediment	73.8418	75.0921	22	18	7	1	1	0.2	0.2	25	8	4	2	0.5	1	27	3	1	0.753328				De Jonge et al. (2015)	Drastic changes in the distribution of branched tetraether lipids in suspended matter and sediments from the Yenisei River and Kara Sea (Siberia): Implications for the use of brGDGT-based proxies in coastal marine sediments
NP08-16-10	Surface sediment	79.0442	11.3697	330	13.2	21.5	1.3	1.8	0.3	0.3	4.8	3.3	14.2	6.1	1.9	1.8	10.6	13.3	5.7	0.33309				Crampton-Flood et al. (2019)	Production of branched tetraethers in the marine realm: Svalbard fjord sediments revisited
NP08-16-11	Surface sediment	79.118	11.6563	312	10.2	17.8	1.3	1.7	0.3	0.4	4.8	3.5	18.2	6.7	2.2	2.4	9.5	14.9	6.4	0.332486				Crampton-Flood et al. (2019)	Production of branched tetraethers in the marine realm: Svalbard fjord sediments revisited
NP08-16-13	Surface sediment	79.1862	11.7612	370	10.8	15.4	1.2	1.5	0.2	0.4	6	3.6	16.9	7.1	1.8	2.2	11.7	14.7	6.5	0.39794				Crampton-Flood et al. (2019)	Production of branched tetraethers in the marine realm: Svalbard fjord sediments revisited
NP08-16-14	Surface sediment	79.2282	11.7062	262	14.7	9.4	1	1.1	0.3	0.4	15.8	3.5	11.6	3.9	1.5	1.2	20.4	10.7	4.6	0.694231				Crampton-Flood et al. (2019)	Production of branched tetraethers in the marine realm: Svalbard fjord sediments revisited
NP08-16-15	Surface sediment	79.2652	11.6568	244	15.7	12.7	1.4	1.3	0.4	0.7	5.4	4	15.9	7	1.7	2.2	12.1	13.5	6	0.475384				Crampton-Flood et al. (2019)	Production of branched tetraethers in the marine realm: Svalbard fjord sediments revisited
NP08-16-16	Surface sediment	79.2952	11.6218	194	15.4	11.6	1.3	1.5	0.3	0.5	6.5	4.3	13.7	9.1	1.7	2.6	11.9	13.7	5.8	0.494959				Crampton-Flood et al. (2019)	Production of branched tetraethers in the marine realm: Svalbard fjord sediments revisited
NP08-16-17	Surface sediment	79.2248	11.9237	264	10.2	14.9	1.2	2.2	0.3	0.6	5.2	4.2	16.5	8.9	1.7	2.2	9.8	15.4	6.7	0.36537				Crampton-Flood et al. (2019)	Production of branched tetraethers in the marine realm: Svalbard fjord sediments revisited
NP08-16-24	Surface sediment	79.015	11.0278	315	12	26	1.4	2.3	0.3	0.5	3.5	3.5	15.5	5.6	2.2	1.8	9	11.7	4.6	0.262572				Crampton-Flood et al. (2019)	Production of branched tetraethers in the marine realm: Svalbard fjord sediments revisited
NP08-16-30	Surface sediment	79.0508	11.0862	326	13.8	23.7	1.3	1.9	0.3	0.4	4	3.9	14.9	5.4	2.1	1.7	9.3	12.3	5	0.297078				Crampton-Flood et al. (2019)	Production of branched tetraethers in the marine realm: Svalbard fjord sediments revisited
NP08-16-31	Surface sediment	79.0403	10.8697	332	13	23.2	1.2	1.9	0.3	0.4	3.9	3.6	14.3	6.6	2	2	9.4	12.9	5.3	0.29696				Crampton-Flood et al. (2019)	Production of branched tetraethers in the marine realm: Svalbard fjord sediments revisited
NP08-16-32	Surface sediment	79.0592	10.666	323	12.8	24.1	1.3	1.9	0.3	0.4	3.6	3.7	14.9	6	2.2	1.7	9.6	12.4	4.9	0.286737				Crampton-Flood et al. (2019)	Production of branched tetraethers in the marine realm: Svalbard fjord sediments revisited
NP08-16-33	Surface sediment	79.0292	10.7493	324	13.6	23	1.2	1.9	0.2	0.4	3.6	3.8	14.1	6.2	2.1	2	9.8	12.9	5.3	0.302647				Crampton-Flood et al. (2019)	Production of branched tetraethers in the marine realm: Svalbard fjord sediments revisited
NP08-16-34	Surface sediment	79.0648	10.8467	333	11.7	23.6	1.5	2	0.3	0.4	3.9	3.6	15.4	6.2	2.2	1.8	9.8	12.7	5.1	0.286417				Crampton-Flood et al. (2019)	Production of branched tetraethers in the marine realm: Svalbard fjord sediments revisited
NP08-16-35	Surface sediment	79.0127	10.8585	316	12.6	22.4	1.4	1.7	0.3	0.4	3.8	4	15.7	5.9	2.2	1.8	9.8	12.7	5.1	0.299382				Crampton-Flood et al. (2019)	Production of branched tetraethers in the marine realm: Svalbard fjord sediments revisited
NP08-16-36	Surface sediment	79.0033	11.2405	308	10.6	24	1.6	1.9	0.4	0.5	4	3.9	17.3	5.5	2.6	1.6	9.4	12.1	4.7	0.269563				Crampton-Flood et al. (2019)	Production of branched tetraethers in the marine realm: Svalbard fjord sediments revisited
NP08-16-37	Surface sediment	78.9562	11.9523	332	8.5	19.4	1.1	1.7	0.3	0.4	4.5	4.1	16.4	7.9	2.1	2.2	9.1	15.7	6.6	0.287897				Crampton-Flood et al. (2019)	Production of branched tetraethers in the marine realm: Svalbard fjord sediments revisited
NP08-16-38	Surface sediment	78.9658	11.8082	291	9.8	22	1.3	1.8	0.2	0.4	4	4	16	7.4	2.1	2.2	8.7	14.2	6	0.270768				Crampton-Flood et al. (2019)	Production of branched tetraethers in the marine realm: Svalbard fjord sediments revisited
NP08-16-39	Surface sediment	78.9277	12.062	195	10.7	15	1.4	1.7	0.4	0.5	5.4	4.6	18	7.3	2	2	9.6	15.6	6.1	0.363842				Crampton-Flood et al. (2019)	Production of branched tetraethers in the marine realm: Svalbard fjord sediments revisited
NP08-16-40	Surface sediment	78.9862	11.837	284	9.7	18.3	1.1	1.7	0.3	0.4	4.3	4.2	15.6	9.1	1.9	2.3	9.2	15.6	6.2	0.307734				Crampton-Flood et al. (2019)	Production of branched tetraethers in the marine realm: Svalbard fjord sediments revisited
NP08-16-41	Surface sediment	79.0035	11.8773	190	10.4	22.3	1.1	2.5	0.2	0.5	4.4	4.1	15.3	7.3	1.8	2	8.5	13.8	5.8	0.274752				Crampton-Flood et al. (2019)	Production of branched tetraethers in the marine realm: Svalbard fjord sediments revisited
NP08-16-42	Surface sediment	79.0277	11.492	249	9.3	18.5	1	1.6	0.2	0.3	3.9	3.7	15.3	7.2	2.1	2.2	11.4	16.4	6.8	0.323893				Crampton-Flood et al. (2019)	Production of branched tetraethers in the marine realm: Svalbard fjord sediments revisited
NP08-16-44	Surface sediment	78.9862	11.6575	301	9.1	21.3	1	1.7	0.3	0.4	4.1	3.7	15.4	7.7	2.1	2.3	9.2	15.1	6.6	0.277838				Crampton-Flood et al. (2019)	Production of branched tetraethers in the marine realm: Svalbard fjord sediments revisited
NP08-16-45	Surface sediment	79.0002	11.5018	359	11	22.7	1.3	2	0.3	0.4	3.8	3.7	15.6	7	2.1	2	9.1	13.5	5.5	0.279964				Crampton-Flood et al. (2019)	Production of branched tetraethers in the marine realm: Svalbard fjord sediments revisited
NP08-16-46	Surface sediment	79.0123	11.3835	378	9.7	20.7	1.2	1.8	0.3	0.4	4.1	3.8	17.1	6.9	2	1.9	9.8	14.6	5.6	0.292979				Crampton-Flood et al. (2019)	Production of branched tetraethers in the marine realm: Svalbard fjord sediments revisited
NP08-16-48	Surface sediment	79.032	11.3015	330	9.9	18.4	1.1	1.5	0.2	0.3	4.5	3.5	16.4	7.1	2	2.1	11.4	15.2	6.2	0.338074				Crampton-Flood et al. (2019)	Production of branched tetraethers in the marine realm: Svalbard fjord sediments revisited
NP08-16-49	Surface sediment	79.0725	11.3768	308	8.4	17.2	1.2	2	0.4	0.5	4	3.7	18.5	7.8	2	2	10.1	15.7	6.4	0.317343				Crampton-Flood et al. (2019)	Production of branched tetraethers in the marine realm: Svalbard fjord sediments revisited
NP08-16-50	Surface sediment	79.0157	11.5987	241	8.7	18.3	1	1.7	0.2	0.4	4.1	3.8	15.1	9.1	1.9	2.8	9.4	16.6	6.7	0.302011				Crampton-Flood et al. (2019)	Production of branched tetraethers in the marine realm: Svalbard fjord sediments revisited
NP08-16-59	Surface sediment	79.0642	11.4978	251	8	16.5	1	1.7	0.2	0.4	4	3.5	16.8	8.3	1.9	2.6	10.8	17.3	6.9	0.330414				Crampton-Flood et al. (2019)	Production of branched tetraethers in the marine realm: Svalbard fjord sediments revisited
NP08-16-62	Surface sediment	79.0118	11.7257	288	9	17.3	1.1	1.9	0.3	0.5	4.9	4	16.7	8	2	2.5	10	15.6	6.1	0.326759				Crampton-Flood et al. (2019)	Production of branched tetraethers in the marine realm: Svalbard fjord sediments revisited
NP08-16-63	Surface sediment	78.9197	12.2632	108	16.7	17.2	1.8	1.6	0.5	0.5	6.3	7.2	16.7	4.9	1.6	1	9.3	10.5	4.1	0.366193				Crampton-Flood et al. (2019)	Production of branched tetraethers in the marine realm: Svalbard fjord sediments revisited
NP08-16-64	Surface sediment	78.9065	12.4047	68	20.8	17	1.8	1.2	0.5	0.5	8	9.6	11.3	5.4	1.2	0.9	10.5	8	3	0.394004				Crampton-Flood et al. (2019)	Production of branched tetraethers in the marine realm: Svalbard fjord sediments revisited
C7	Surface sediment	31.03	122.15	6.01899	5	2	-	-	-	-	14	15	6	7	1	1	30	13	5	0.589095				Cao et al. (2022)	The distribution of intact polar lipid-derived branched tetraethers along a freshwater-seawater pH gradient in coastal East China Sea
C8	Surface sediment	31.02	122.25	7.91767	5	2	-	-	-	-	14	14	7	6	1	1	29	14	5	0.60206				Cao et al. (2022)	The distribution of intact polar lipid-derived branched tetraethers along a freshwater-seawater pH gradient in coastal East China Sea
C9	Surface sediment	31	122.36	11.969	5	3	-	-	-	-	12	13	7	7	1	1	29	16	6	0.588272				Cao et al. (2022)	The distribution of intact polar lipid-derived branched tetraethers along a freshwater-seawater pH gradient in coastal East China Sea
C10	Surface sediment	30.97	122.45	11.9845	6	3	-	-	-	-	12	13	7	7	1	2	27	14	7	0.58121				Cao et al. (2022)	The distribution of intact polar lipid-derived branched tetraethers along a freshwater-seawater pH gradient in coastal East China Sea
C11	Surface sediment	30.92	122.62	21.955	6	3	-	-	-	-	12	12	7	7	1	2	27	15	8	0.60206				Cao et al. (2022)	The distribution of intact polar lipid-derived branched tetraethers along a freshwater-seawater pH gradient in coastal East China Sea
C12	Surface sediment	30.94	122.74	20.0871	6	2	-	-	-	-	13	13	6	6	1	2	26	14	8	0.60206				Cao et al. (2022)	The distribution of intact polar lipid-derived branched tetraethers along a freshwater-seawater pH gradient in coastal East China Sea
C13	Surface sediment	30.81	122.89	33.0171	6	3	-	-	-	-	13	11	6	7	1	3	26	14	9	0.624724				Cao et al. (2022)	The distribution of intact polar lipid-derived branched tetraethers along a freshwater-seawater pH gradient in coastal East China Sea
C14	Surface sediment	30.67	123.25	58.0548	5	7	-	-	-	-	9	11	9	6	2	4	16	14	15	0.425969				Cao et al. (2022)	The distribution of intact polar lipid-derived branched tetraethers along a freshwater-seawater pH gradient in coastal East China Sea
C15	Surface sediment	30.51	123.5	55.9179	6	7	-	-	-	-	9	9	7	7	1	5	17	16	15	0.477121				Cao et al. (2022)	The distribution of intact polar lipid-derived branched tetraethers along a freshwater-seawater pH gradient in coastal East China Sea
C16	Surface sediment	30.3	124	47.8614	5	9	-	-	-	-	9	11	8	6	2	4	16	15	15	0.39794				Cao et al. (2022)	The distribution of intact polar lipid-derived branched tetraethers along a freshwater-seawater pH gradient in coastal East China Sea
C18	Surface sediment	29.86	124.99	64.2894	6	8	-	-	-	-	9	9	7	7	1	5	16	15	16	0.450792				Cao et al. (2022)	The distribution of intact polar lipid-derived branched tetraethers along a freshwater-seawater pH gradient in coastal East China Sea
B15	Surface sediment	30.54	122.69	34.0702	5	3	-	-	-	-	12	14	7	6	1	2	28	14	7	0.561943				Cao et al. (2022)	The distribution of intact polar lipid-derived branched tetraethers along a freshwater-seawater pH gradient in coastal East China Sea
Y1	Surface sediment	29.8	122.47	20.9019	5	4	-	-	-	-	13	13	6	7	1	1	29	13	6	0.575731				Cao et al. (2022)	The distribution of intact polar lipid-derived branched tetraethers along a freshwater-seawater pH gradient in coastal East China Sea
Y2	Surface sediment	29.76	122.59	30.0651	5	3	-	-	-	-	11	12	5	6	1	3	28	14	9	0.594761				Cao et al. (2022)	The distribution of intact polar lipid-derived branched tetraethers along a freshwater-seawater pH gradient in coastal East China Sea
Y3	Surface sediment	29.7	122.76	43.8026	5	4	-	-	-	-	11	12	5	6	1	3	26	15	11	0.559308				Cao et al. (2022)	The distribution of intact polar lipid-derived branched tetraethers along a freshwater-seawater pH gradient in coastal East China Sea
Y4	Surface sediment	29.76	123	57.002	5	6	-	-	-	-	10	10	5	7	1	5	20	15	15	0.50345				Cao et al. (2022)	The distribution of intact polar lipid-derived branched tetraethers along a freshwater-seawater pH gradient in coastal East China Sea
Y5	Surface sediment	29.77	123.25	61.0531	5	5	-	-	-	-	9	10	6	7	1	6	17	17	16	0.486667				Cao et al. (2022)	The distribution of intact polar lipid-derived branched tetraethers along a freshwater-seawater pH gradient in coastal East China Sea
Y6	Surface sediment	29.8	123.51	61.0684	6	5	-	-	-	-	9	10	6	5	1	5	17	13	20	0.496007				Cao et al. (2022)	The distribution of intact polar lipid-derived branched tetraethers along a freshwater-seawater pH gradient in coastal East China Sea
SY233–10’	Surface sediment	13.931	115.429	733	13.0435	20.1087	1.63043	3.26087	1.63043	1.63043	2.17391	5.43478	8.69565	8.69565	1.63043	3.26087	16.8478	7.06522	4.8913	0.353208				Wang et al. (2023)	Upper intermediate layer-derived brGDGTs revealed from surface sediments along an elevation transect of a seamount
SY236–11	Surface sediment	13.983	115.385	980.5	7.59494	25.3165	1.26582	3.16456	0.632911	1.89873	1.89873	7.59494	4.43038	9.49367	1.26582	2.53165	22.7848	6.32911	3.79747	0.296834				Wang et al. (2023)	Upper intermediate layer-derived brGDGTs revealed from surface sediments along an elevation transect of a seamount
SY233–18	Surface sediment	13.926	115.431	1016	4.06504	24.3902	1.62602	4.06504	1.62602	1.62602	1.62602	7.31707	4.87805	13.8211	1.62602	3.25203	19.5122	7.31707	3.25203	0.254033				Wang et al. (2023)	Upper intermediate layer-derived brGDGTs revealed from surface sediments along an elevation transect of a seamount
SY239–5	Surface sediment	13.738	115.27	1300	3.04183	28.1369	1.52091	3.42205	3.42205	2.28137	8.74525	6.84411	3.42205	6.46388	1.52091	2.6616	20.1521	4.56274	3.80228	0.281725				Wang et al. (2023)	Upper intermediate layer-derived brGDGTs revealed from surface sediments along an elevation transect of a seamount
SY236–6	Surface sediment	13.991	115.375	1432.5	3.28638	27.23	0.469484	2.34742	0.469484	1.40845	1.87793	6.57277	4.22535	14.554	1.40845	4.69484	22.0657	6.10329	3.28638	0.256611				Wang et al. (2023)	Upper intermediate layer-derived brGDGTs revealed from surface sediments along an elevation transect of a seamount
SY235–10	Surface sediment	13.915	115.43	1597.5	2.29885	37.2414	0.689655	4.36782	0.229885	0.689655	1.6092	8.27586	2.06897	11.0345	0.229885	2.75862	20.9195	4.5977	2.98851	0.189056				Wang et al. (2023)	Upper intermediate layer-derived brGDGTs revealed from surface sediments along an elevation transect of a seamount
SY233–13	Surface sediment	13.914	115.43	1631.5	2.33766	31.1688	1.2987	4.15584	0.519481	1.03896	2.07792	7.01299	2.5974	10.6494	1.2987	4.67532	23.1169	5.19481	2.85714	0.235803				Wang et al. (2023)	Upper intermediate layer-derived brGDGTs revealed from surface sediments along an elevation transect of a seamount
SY235–2	Surface sediment	13.908	115.437	1988.2	1.81818	36.8182	0.909091	4.54545	0.454545	0.909091	2.04545	7.95455	2.04545	10	0.454545	2.5	22.2727	4.77273	2.5	0.199688				Wang et al. (2023)	Upper intermediate layer-derived brGDGTs revealed from surface sediments along an elevation transect of a seamount
SY234–15	Surface sediment	14.1	115.305	2159.6	2.47748	34.2342	1.12613	3.15315	1.12613	1.57658	2.7027	6.98198	1.8018	13.0631	0.675676	4.05405	19.3694	5.18018	2.47748	0.202932				Wang et al. (2023)	Upper intermediate layer-derived brGDGTs revealed from surface sediments along an elevation transect of a seamount
SY235–1	Surface sediment	13.844	115.441	2371.1	2.58216	34.2723	0.704225	4.22535	0.234742	0.469484	1.64319	5.86854	1.64319	11.2676	0.234742	3.05164	25.1174	5.16432	3.52113	0.238296				Wang et al. (2023)	Upper intermediate layer-derived brGDGTs revealed from surface sediments along an elevation transect of a seamount
SY237–4	Surface sediment	14.161	115.535	2500	0.933333	32	2.4	1.2	1.33333	0.8	3.06667	6.26667	1.06667	5.6	0.933333	2.4	28.6667	7.73333	5.6	0.26803				Wang et al. (2023)	Upper intermediate layer-derived brGDGTs revealed from surface sediments along an elevation transect of a seamount
SY234–7	Surface sediment	14.084	115.279	3097.1	1.42631	39.6197	0.633914	3.16957	0.316957	0.633914	1.26783	8.8748	0.792393	6.33914	0.316957	1.10935	27.4168	5.38827	2.69414	0.20976				Wang et al. (2023)	Upper intermediate layer-derived brGDGTs revealed from surface sediments along an elevation transect of a seamount
2019-TS14, SY191-1	Surface sediment	12.6168	141.143	3247	7.77933	13.7162	0.771109	1.24196	0	0	8.93941	8.25701	8.10154	9.14413	1.48763	4.3264	16.787	12.4879	6.96045	0.402235				Li et al. (2023)	Chemolithotrophic biosynthesis of organic carbon associated with volcanic ash in the Mariana Trough, Pacific Ocean
2019-TS14, SY197-1	Surface sediment	11.7636	141.619	4010	6.89269	10.8714	0.885402	1.05912	0	0	8.79798	8.79798	7.00476	9.58252	1.10395	5.10507	18.1003	12.9448	8.85402	0.434241				Li et al. (2023)	Chemolithotrophic biosynthesis of organic carbon associated with volcanic ash in the Mariana Trough, Pacific Ocean
2019-TS14, SY198-1	Surface sediment	12.0981	141.606	2272	7.89214	10.288	0	0	0	0	11.3684	10.1001	5.49631	8.73773	0.751632	3.36825	16.8178	15.9722	9.2075	0.442415				Li et al. (2023)	Chemolithotrophic biosynthesis of organic carbon associated with volcanic ash in the Mariana Trough, Pacific Ocean
Zell 2015/Dearing Crampton-Flood 2018 E4 Sado transect	Surface sediment	38.33	-9.26	947	7.63063	12.5518	0	0	0	0	9.45535	7.29887	6.74592	9.953	1.28283	4.49544	18.2472	13.9895	8.34946	0.444036				Zell et al. (2015)/Crampton-Flood et al. (2018)	Using tetraether lipids archived in North Sea Basin sediments to extract North Western European Pliocene continental air temperatures	Sources and distributions of branched tetraether lipids and crenarchaeol along the Portuguese continental margin: Implications for the BIT index
Zell 2015/Dearing Crampton-Flood 2018 E3 Sado transect	Surface sediment	38.34	-9.24	522	7.93583	11.7107	0	0	0	0	9.52299	8.2361	6.77763	8.96534	0.900824	4.08373	17.5017	15.743	8.62217	0.439757				Zell et al. (2015)/Crampton-Flood et al. (2018)	Using tetraether lipids archived in North Sea Basin sediments to extract North Western European Pliocene continental air temperatures	Sources and distributions of branched tetraether lipids and crenarchaeol along the Portuguese continental margin: Implications for the BIT index
Zell 2015/Dearing Crampton-Flood 2018 E2 Sado transect	Surface sediment	38.42	-9.06	94	7.85516	10.729	0.775936	0.986685	0	0	10.1063	8.42993	7.85516	9.33998	1.25012	4.54545	15.4708	13.6986	8.9568	0.438542				Zell et al. (2015)/Crampton-Flood et al. (2018)	Using tetraether lipids archived in North Sea Basin sediments to extract North Western European Pliocene continental air temperatures	Sources and distributions of branched tetraether lipids and crenarchaeol along the Portuguese continental margin: Implications for the BIT index
Zell 2015/Dearing Crampton-Flood 2018 D6 Tagus transect	Surface sediment	38.39	-9.43	1080	0	10.1448	0.952916	0.84317	0	0	10.5196	8.4317	9.28826	8.45847	1.35978	4.52368	18.0412	17.4791	9.95744	0.4044				Zell et al. (2015)/Crampton-Flood et al. (2018)	Using tetraether lipids archived in North Sea Basin sediments to extract North Western European Pliocene continental air temperatures	Sources and distributions of branched tetraether lipids and crenarchaeol along the Portuguese continental margin: Implications for the BIT index
Zell 2015/Dearing Crampton-Flood 2018 D5 Tagus transect	Surface sediment	38.42	-9.42	599	7.74797	11.5899	0.704361	0.858039	0	0	11.2698	10.5014	5.43638	10.8215	0.755587	3.88039	17.609	12.1022	6.72344	0.42455				Zell et al. (2015)/Crampton-Flood et al. (2018)	Using tetraether lipids archived in North Sea Basin sediments to extract North Western European Pliocene continental air temperatures	Sources and distributions of branched tetraether lipids and crenarchaeol along the Portuguese continental margin: Implications for the BIT index
Zell 2015/Dearing Crampton-Flood 2018 C4 Estramadura transect	Surface sediment	38.97	-9.64	120	7.85516	10.729	0.775936	0.986685	0	0	10.1063	8.42993	7.85516	9.33998	1.25012	4.54545	15.4708	13.6986	8.9568	0.438542				Zell et al. (2015)/Crampton-Flood et al. (2018)	Using tetraether lipids archived in North Sea Basin sediments to extract North Western European Pliocene continental air temperatures	Sources and distributions of branched tetraether lipids and crenarchaeol along the Portuguese continental margin: Implications for the BIT index
Zell 2015/Dearing Crampton-Flood 2018 C3 Estramadura transect	Surface sediment	39.03	-9.67	114	0	10.1448	0.952916	0.84317	0	0	10.5196	8.4317	9.28826	8.45847	1.35978	4.52368	18.0412	17.4791	9.95744	0.4044				Zell et al. (2015)/Crampton-Flood et al. (2018)	Using tetraether lipids archived in North Sea Basin sediments to extract North Western European Pliocene continental air temperatures	Sources and distributions of branched tetraether lipids and crenarchaeol along the Portuguese continental margin: Implications for the BIT index
Zell 2015/Dearing Crampton-Flood 2018 A4 Duoro transect	Surface sediment	41.13	-9.08	111	7.74797	11.5899	0.704361	0.858039	0	0	11.2698	10.5014	5.43638	10.8215	0.755587	3.88039	17.609	12.1022	6.72344	0.42455				Zell et al. (2015)/Crampton-Flood et al. (2018)	Using tetraether lipids archived in North Sea Basin sediments to extract North Western European Pliocene continental air temperatures	Sources and distributions of branched tetraether lipids and crenarchaeol along the Portuguese continental margin: Implications for the BIT index
136	Core sediment	51.7167	4.91667	404	9.5	4.5	0.4	0.4	0	0	20.8	5.9	4.5	2.2	0.8	0	39.7	8.1	3.2	0.888223	0.684118	0.111846	153	Crampton-Flood et al. (2018)	Using tetraether lipids archived in North Sea Basin sediments to extract North Western European Pliocene continental air temperatures
137	Core sediment	51.7167	4.91667	404	9.7	4.9	0.5	0.6	0	0	23.9	6.5	4.5	2.6	0.8	0.5	36.1	7	2.4	0.852116				Crampton-Flood et al. (2018)	Using tetraether lipids archived in North Sea Basin sediments to extract North Western European Pliocene continental air temperatures
138	Core sediment	51.7167	4.91667	404	8.5	4.8	0.4	0.6	0.1	0	25.4	6.4	4.9	2.6	1	0.3	35	7.3	2.6	0.854414				Crampton-Flood et al. (2018)	Using tetraether lipids archived in North Sea Basin sediments to extract North Western European Pliocene continental air temperatures
139	Core sediment	51.7167	4.91667	404	10.9	6.3	0.6	0.8	0.2	0	25.8	8.1	5.7	3.2	1.1	0.3	27.4	7.5	2.3	0.736507				Crampton-Flood et al. (2018)	Using tetraether lipids archived in North Sea Basin sediments to extract North Western European Pliocene continental air temperatures
140	Core sediment	51.7167	4.91667	404	9.1	4.8	0.5	0.5	0.1	0.1	26.7	6.6	5.4	3.2	1	0.4	31.2	7.8	2.6	0.837411				Crampton-Flood et al. (2018)	Using tetraether lipids archived in North Sea Basin sediments to extract North Western European Pliocene continental air temperatures
143	Core sediment	51.7167	4.91667	404	8.6	5.1	0.4	0.5	0.1	0.1	24.1	7.8	5.2	3.2	1	0.4	33.5	7.4	2.6	0.787587				Crampton-Flood et al. (2018)	Using tetraether lipids archived in North Sea Basin sediments to extract North Western European Pliocene continental air temperatures
144	Core sediment	51.7167	4.91667	404	9.4	5.2	0.5	0.7	0.1	0	26.3	6.7	4.7	2.2	1	0.3	33.7	6.9	2.3	0.834544				Crampton-Flood et al. (2018)	Using tetraether lipids archived in North Sea Basin sediments to extract North Western European Pliocene continental air temperatures
145	Core sediment	51.7167	4.91667	404	10.3	5.3	0.4	0.5	0	0	22.6	7.3	4.2	2.6	0.8	0.3	35.7	7.4	2.6	0.809185				Crampton-Flood et al. (2018)	Using tetraether lipids archived in North Sea Basin sediments to extract North Western European Pliocene continental air temperatures
147	Core sediment	51.7167	4.91667	404	9.8	5.9	0.6	0.7	0.2	0.2	22.8	9.1	5	3.6	1	0.4	31.2	7.3	2.4	0.720435				Crampton-Flood et al. (2018)	Using tetraether lipids archived in North Sea Basin sediments to extract North Western European Pliocene continental air temperatures
149	Core sediment	51.7167	4.91667	404	9.3	4.6	0.4	0.5	0.1	0.1	25.9	8.6	4.8	3.3	0.8	0.4	31.5	7.3	2.4	0.781973				Crampton-Flood et al. (2018)	Using tetraether lipids archived in North Sea Basin sediments to extract North Western European Pliocene continental air temperatures
150	Core sediment	51.7167	4.91667	404	9.5	5	0.6	0.6	0.2	0	23.3	7	8.1	2.9	2	0.4	25.3	11.4	3.8	0.766537				Crampton-Flood et al. (2018)	Using tetraether lipids archived in North Sea Basin sediments to extract North Western European Pliocene continental air temperatures
152	Core sediment	51.7167	4.91667	404	10.3	6.2	0.6	0.7	0.2	0	24.2	7.3	5.7	3.5	1	0.5	29.4	7.7	2.7	0.758407				Crampton-Flood et al. (2018)	Using tetraether lipids archived in North Sea Basin sediments to extract North Western European Pliocene continental air temperatures
154	Core sediment	51.7167	4.91667	404	9.7	2.8	0.4	0.2	0	0	24.7	4.8	2.8	1.4	0.7	0.1	44.1	6.1	2.3	1.05419				Crampton-Flood et al. (2018)	Using tetraether lipids archived in North Sea Basin sediments to extract North Western European Pliocene continental air temperatures
156	Core sediment	51.7167	4.91667	404	8.7	6	0.3	0.5	0	0	20.4	6.7	3.8	2.7	0.7	0.2	39.1	8.4	2.4	0.804145				Crampton-Flood et al. (2018)	Using tetraether lipids archived in North Sea Basin sediments to extract North Western European Pliocene continental air temperatures
158	Core sediment	51.7167	4.91667	404	8.5	5.4	0.5	0.6	0.1	0.1	24.3	7.6	5	3.5	0.9	0.3	34.2	6.9	2.1	0.789147				Crampton-Flood et al. (2018)	Using tetraether lipids archived in North Sea Basin sediments to extract North Western European Pliocene continental air temperatures
159	Core sediment	51.7167	4.91667	404	9.1	5.6	0.5	0.8	0	0	24.2	6.8	3.9	3.2	0.7	0.3	35.2	7.7	2.1	0.814527				Crampton-Flood et al. (2018)	Using tetraether lipids archived in North Sea Basin sediments to extract North Western European Pliocene continental air temperatures
160	Core sediment	51.7167	4.91667	404	9	4.1	0.4	0.5	0.1	0.1	26.4	7.8	4.3	3	0.8	0.3	33.9	7.4	1.9	0.834009				Crampton-Flood et al. (2018)	Using tetraether lipids archived in North Sea Basin sediments to extract North Western European Pliocene continental air temperatures
161	Core sediment	51.7167	4.91667	404	8.8	5.6	0	0	0	0	24.5	6.8	4.6	2.7	0.9	0.3	36.5	7	2.2	0.82145				Crampton-Flood et al. (2018)	Using tetraether lipids archived in North Sea Basin sediments to extract North Western European Pliocene continental air temperatures
162	Core sediment	51.7167	4.91667	404	9.1	6.2	0.5	0.8	0.1	0	22.9	7.8	4.5	3.5	0.8	0.3	34.2	7.4	1.8	0.758046				Crampton-Flood et al. (2018)	Using tetraether lipids archived in North Sea Basin sediments to extract North Western European Pliocene continental air temperatures
163	Core sediment	51.7167	4.91667	404	11.3	5.3	0	0	0	0	21.9	7.5	5	2.9	1.2	0	34.2	8.4	2.3	0.796964				Crampton-Flood et al. (2018)	Using tetraether lipids archived in North Sea Basin sediments to extract North Western European Pliocene continental air temperatures
164	Core sediment	51.7167	4.91667	404	9.4	5.4	0	0	0	0	25.8	6.8	4.7	2.5	0.9	0.5	33.5	7.8	2.6	0.821589				Crampton-Flood et al. (2018)	Using tetraether lipids archived in North Sea Basin sediments to extract North Western European Pliocene continental air temperatures
166	Core sediment	51.7167	4.91667	404	10.7	6	0	0	0	0	24.7	8.2	5.3	3.2	1	0.4	30.4	7.7	2.5	0.750802				Crampton-Flood et al. (2018)	Using tetraether lipids archived in North Sea Basin sediments to extract North Western European Pliocene continental air temperatures
167	Core sediment	51.7167	4.91667	404	9	4.6	0.5	0.5	0	0	25.6	6.6	4.4	2.5	0.9	0.3	35.6	7.4	2.2	0.861406				Crampton-Flood et al. (2018)	Using tetraether lipids archived in North Sea Basin sediments to extract North Western European Pliocene continental air temperatures
170	Core sediment	51.7167	4.91667	404	9.7	4.5	0	0	0	0	24.7	6.9	4.7	2.9	0.9	0.4	35.3	7.7	2.4	0.852116				Crampton-Flood et al. (2018)	Using tetraether lipids archived in North Sea Basin sediments to extract North Western European Pliocene continental air temperatures
172	Core sediment	51.7167	4.91667	404	10.1	5.8	0	0	0	0	23.6	7.8	4.7	2.9	0.9	0.4	33.4	8.1	2.3	0.773335				Crampton-Flood et al. (2018)	Using tetraether lipids archived in North Sea Basin sediments to extract North Western European Pliocene continental air temperatures
176	Core sediment	51.7167	4.91667	404	9.4	4.1	0.3	0.3	0	0	25.7	6.5	6.6	2.6	1.3	0.4	28.4	10.9	3.4	0.844512				Crampton-Flood et al. (2018)	Using tetraether lipids archived in North Sea Basin sediments to extract North Western European Pliocene continental air temperatures
178	Core sediment	51.7167	4.91667	404	7.7	4	0	0	0	0	24.7	7.3	4.1	2.4	1	0.4	38.4	7	2.9	0.861265				Crampton-Flood et al. (2018)	Using tetraether lipids archived in North Sea Basin sediments to extract North Western European Pliocene continental air temperatures
181	Core sediment	51.7167	4.91667	404	7.8	3.5	0	0	0	0	24.1	6.1	3.8	2.1	1.1	0.4	42.6	6.1	2.4	0.942525				Crampton-Flood et al. (2018)	Using tetraether lipids archived in North Sea Basin sediments to extract North Western European Pliocene continental air temperatures
182	Core sediment	51.7167	4.91667	404	7.3	4.2	0.4	0.6	0.1	0.2	21.3	8	4.8	4.6	0.8	1	35.6	7.8	3.2	0.796734				Crampton-Flood et al. (2018)	Using tetraether lipids archived in North Sea Basin sediments to extract North Western European Pliocene continental air temperatures
183	Core sediment	51.7167	4.91667	404	8.2	5	0.4	0.6	0.1	0.1	21.4	8.8	4.7	4.3	0.8	0.8	34	7.7	3	0.748862				Crampton-Flood et al. (2018)	Using tetraether lipids archived in North Sea Basin sediments to extract North Western European Pliocene continental air temperatures
184	Core sediment	51.7167	4.91667	404	8.7	5.3	0.5	0.7	0.1	0	21.9	7	4.5	3.8	0.8	0.7	35	7.7	3.1	0.801632				Crampton-Flood et al. (2018)	Using tetraether lipids archived in North Sea Basin sediments to extract North Western European Pliocene continental air temperatures
185	Core sediment	51.7167	4.91667	404	7.2	4.5	0.4	0.6	0	0	18.9	8.2	4.4	5	0.7	1	37.1	8.4	3.6	0.776438				Crampton-Flood et al. (2018)	Using tetraether lipids archived in North Sea Basin sediments to extract North Western European Pliocene continental air temperatures
186	Core sediment	51.7167	4.91667	404	7.7	5.3	0.5	0.7	0	0	20.2	6.6	4.7	4.3	0.8	1	36.5	8.2	3.6	0.806978				Crampton-Flood et al. (2018)	Using tetraether lipids archived in North Sea Basin sediments to extract North Western European Pliocene continental air temperatures
190	Core sediment	51.7167	4.91667	404	8.7	5.7	0	0	0	0	20.4	7.7	5	4.4	0.8	1	34.7	8.4	3.2	0.760513				Crampton-Flood et al. (2018)	Using tetraether lipids archived in North Sea Basin sediments to extract North Western European Pliocene continental air temperatures
192	Core sediment	51.7167	4.91667	404	8.2	5.2	0	0	0	0	19.6	7.8	5.3	5.3	0.8	1.4	30.8	11.2	4.2	0.74097				Crampton-Flood et al. (2018)	Using tetraether lipids archived in North Sea Basin sediments to extract North Western European Pliocene continental air temperatures
194	Core sediment	51.7167	4.91667	404	8.9	6.1	0	0	0	0	17.9	7.5	5.5	6.2	0.7	1.8	28.7	12	4.7	0.705939				Crampton-Flood et al. (2018)	Using tetraether lipids archived in North Sea Basin sediments to extract North Western European Pliocene continental air temperatures
195	Core sediment	51.7167	4.91667	404	9.3	7.1	0	0	0	0	15.9	7.8	5.4	5.9	0.8	1.4	30.7	11.3	4.5	0.676847				Crampton-Flood et al. (2018)	Using tetraether lipids archived in North Sea Basin sediments to extract North Western European Pliocene continental air temperatures
197	Core sediment	51.7167	4.91667	404	9.1	5.5	0	0	0	0	20.9	6.8	5.5	5.7	0.9	1.2	29.8	10.6	4.2	0.76803				Crampton-Flood et al. (2018)	Using tetraether lipids archived in North Sea Basin sediments to extract North Western European Pliocene continental air temperatures
200	Core sediment	51.7167	4.91667	404	9.2	5.8	0	0	0	0	22	6.7	7.2	4.6	1	1.2	28.8	9.8	3.6	0.763428				Crampton-Flood et al. (2018)	Using tetraether lipids archived in North Sea Basin sediments to extract North Western European Pliocene continental air temperatures
205	Core sediment	51.7167	4.91667	404	8.7	5.2	0	0	0	0	22.1	7	7	5.3	1.1	1.4	28.1	10.4	3.8	0.76551				Crampton-Flood et al. (2018)	Using tetraether lipids archived in North Sea Basin sediments to extract North Western European Pliocene continental air temperatures
211	Core sediment	51.7167	4.91667	404	9.3	5.9	0	0	0	0	20.4	6.3	7	6.5	1	1.7	26.9	10.3	4.6	0.751229				Crampton-Flood et al. (2018)	Using tetraether lipids archived in North Sea Basin sediments to extract North Western European Pliocene continental air temperatures
216	Core sediment	51.7167	4.91667	404	11.9	5.6	0.7	0.8	0.2	0.2	23.6	9.2	8.9	4.2	1.5	0.7	20	9.9	2.8	0.676694				Crampton-Flood et al. (2018)	Using tetraether lipids archived in North Sea Basin sediments to extract North Western European Pliocene continental air temperatures
219	Core sediment	51.7167	4.91667	404	10.2	5.3	0	0	0	0	21.3	6.9	6.6	5.4	1	1.7	27.2	10.5	4	0.764286				Crampton-Flood et al. (2018)	Using tetraether lipids archived in North Sea Basin sediments to extract North Western European Pliocene continental air temperatures
225	Core sediment	51.7167	4.91667	404	9.7	5.3	0	0	0	0	21	7.9	8.5	5.5	1.1	1.5	25.7	10.3	3.5	0.722035				Crampton-Flood et al. (2018)	Using tetraether lipids archived in North Sea Basin sediments to extract North Western European Pliocene continental air temperatures
232	Core sediment	51.7167	4.91667	404	9.1	5.2	0	0	0	0	19.3	7.3	9.4	5.1	1	1.7	27.4	10.8	3.7	0.737511				Crampton-Flood et al. (2018)	Using tetraether lipids archived in North Sea Basin sediments to extract North Western European Pliocene continental air temperatures
235	Core sediment	51.7167	4.91667	404	9.3	4.9	0	0	0	0	23.2	7.3	8.1	5.2	1.1	1.4	26.1	9.8	3.5	0.763673				Crampton-Flood et al. (2018)	Using tetraether lipids archived in North Sea Basin sediments to extract North Western European Pliocene continental air temperatures
240	Core sediment	51.7167	4.91667	404	8.9	4.7	0.5	0.6	0	0	20.4	7.2	5.4	4	0.8	0.9	34.5	8.2	3.8	0.803549				Crampton-Flood et al. (2018)	Using tetraether lipids archived in North Sea Basin sediments to extract North Western European Pliocene continental air temperatures
245	Core sediment	51.7167	4.91667	404	8.9	5.8	0	0	0	0	19.4	6.2	9.9	6.8	1.3	2.3	24.4	10.9	4.1	0.731723				Crampton-Flood et al. (2018)	Using tetraether lipids archived in North Sea Basin sediments to extract North Western European Pliocene continental air temperatures
246	Core sediment	51.7167	4.91667	404	8.9	5.9	0	0	0	0	17.5	7.7	8.5	7	1.1	2.2	23.5	12.5	5.3	0.669235				Crampton-Flood et al. (2018)	Using tetraether lipids archived in North Sea Basin sediments to extract North Western European Pliocene continental air temperatures
250	Core sediment	51.7167	4.91667	404	8.9	6.8	0.5	0.9	0	0	19.4	6.8	6.8	9.1	0.8	2.4	23.2	10.2	4.1	0.680042				Crampton-Flood et al. (2018)	Using tetraether lipids archived in North Sea Basin sediments to extract North Western European Pliocene continental air temperatures
252	Core sediment	51.7167	4.91667	404	8.7	7.6	0	0	0	0	17	7	6.2	9.7	0.9	2.5	26.1	10.6	3.9	0.657815				Crampton-Flood et al. (2018)	Using tetraether lipids archived in North Sea Basin sediments to extract North Western European Pliocene continental air temperatures
254	Core sediment	51.7167	4.91667	404	9.2	8.1	0	0	0	0	16.5	8.2	6.4	7.7	0.8	2.1	25.4	11.3	4.3	0.616472				Crampton-Flood et al. (2018)	Using tetraether lipids archived in North Sea Basin sediments to extract North Western European Pliocene continental air temperatures
256	Core sediment	51.7167	4.91667	404	9	7.6	0.9	1	0	0	16.7	7.4	5.8	8.6	0.8	2	26.2	10.3	3.7	0.649335				Crampton-Flood et al. (2018)	Using tetraether lipids archived in North Sea Basin sediments to extract North Western European Pliocene continental air temperatures
258	Core sediment	51.7167	4.91667	404	7.5	7	0.5	0.8	0	0	15.2	7.3	6.7	8.6	0.7	2.1	27.9	11	4.5	0.656909				Crampton-Flood et al. (2018)	Using tetraether lipids archived in North Sea Basin sediments to extract North Western European Pliocene continental air temperatures
259	Core sediment	51.7167	4.91667	404	8.7	7.2	0.6	0.9	0	0	17.3	6.5	7.3	8.1	0.9	2	25.6	10.7	4.2	0.678193				Crampton-Flood et al. (2018)	Using tetraether lipids archived in North Sea Basin sediments to extract North Western European Pliocene continental air temperatures
260	Core sediment	51.7167	4.91667	404	8.8	6.6	0.5	0.8	0	0	17.2	8.1	7.4	8.3	0.8	2.1	24.5	10.6	4.3	0.64693				Crampton-Flood et al. (2018)	Using tetraether lipids archived in North Sea Basin sediments to extract North Western European Pliocene continental air temperatures
261	Core sediment	51.7167	4.91667	404	8.8	7.5	0	0	0	0	16.8	8.1	7.8	7.5	0.8	2.4	25.4	10.9	3.9	0.63035				Crampton-Flood et al. (2018)	Using tetraether lipids archived in North Sea Basin sediments to extract North Western European Pliocene continental air temperatures
263	Core sediment	51.7167	4.91667	404	7.5	6.4	0.5	0.8	0	0	14.8	7.9	6.1	8.1	0.8	1.9	31	10.1	4.2	0.674611				Crampton-Flood et al. (2018)	Using tetraether lipids archived in North Sea Basin sediments to extract North Western European Pliocene continental air temperatures
264	Core sediment	51.7167	4.91667	404	7.1	6.9	0.6	1	0.1	0.3	14.6	7.2	6.8	7.8	0.7	1.9	31.6	9.4	4.1	0.679441				Crampton-Flood et al. (2018)	Using tetraether lipids archived in North Sea Basin sediments to extract North Western European Pliocene continental air temperatures
265	Core sediment	51.7167	4.91667	404	7.9	6.5	0.6	1	0	0	14.7	7.4	6.3	7.3	0.8	1.8	31.2	10.4	4.2	0.687574				Crampton-Flood et al. (2018)	Using tetraether lipids archived in North Sea Basin sediments to extract North Western European Pliocene continental air temperatures
266	Core sediment	51.7167	4.91667	404	7.5	6.9	0.7	1	0	0	14.3	7	7.3	7.2	0.8	1.9	30.5	10.7	4.3	0.677843				Crampton-Flood et al. (2018)	Using tetraether lipids archived in North Sea Basin sediments to extract North Western European Pliocene continental air temperatures
268	Core sediment	51.7167	4.91667	404	7.3	6.3	0.5	0.7	0	0	15	7	6.1	7.3	0.7	1.7	32.6	10.6	4.3	0.709933				Crampton-Flood et al. (2018)	Using tetraether lipids archived in North Sea Basin sediments to extract North Western European Pliocene continental air temperatures
269	Core sediment	51.7167	4.91667	404	7.8	7.1	0.6	1.1	0	0	15.3	6.1	5.6	7.8	0.7	1.9	31.4	10.2	4.2	0.710015				Crampton-Flood et al. (2018)	Using tetraether lipids archived in North Sea Basin sediments to extract North Western European Pliocene continental air temperatures
270	Core sediment	51.7167	4.91667	404	8	6.5	0.6	0.9	0	0	17.7	6.8	5.8	5.6	0.8	1.5	32.4	9.6	3.9	0.729847				Crampton-Flood et al. (2018)	Using tetraether lipids archived in North Sea Basin sediments to extract North Western European Pliocene continental air temperatures
271	Core sediment	51.7167	4.91667	404	7.7	7.6	0.6	1.1	0	0	14.7	6.4	6.1	7.2	0.8	1.7	32.6	9.2	4.4	0.692721				Crampton-Flood et al. (2018)	Using tetraether lipids archived in North Sea Basin sediments to extract North Western European Pliocene continental air temperatures
272	Core sediment	51.7167	4.91667	404	6.8	5.9	0.5	0.7	0	0	15.9	6.2	6	6.2	0.7	1.4	35	10.3	4.5	0.76107				Crampton-Flood et al. (2018)	Using tetraether lipids archived in North Sea Basin sediments to extract North Western European Pliocene continental air temperatures
273	Core sediment	51.7167	4.91667	404	6.8	6	0.5	0.9	0	0	15.4	6.1	6.7	5.1	0.7	1.4	35.8	10.4	4.2	0.762933				Crampton-Flood et al. (2018)	Using tetraether lipids archived in North Sea Basin sediments to extract North Western European Pliocene continental air temperatures
274	Core sediment	51.7167	4.91667	404	7.3	6.5	0.5	1	0	0	15.4	5.1	5.7	5.5	0.8	1.4	34.6	11.3	4.7	0.773761				Crampton-Flood et al. (2018)	Using tetraether lipids archived in North Sea Basin sediments to extract North Western European Pliocene continental air temperatures
275	Core sediment	51.7167	4.91667	404	6.9	6.1	0.5	0.9	0	0	16.5	5.3	6.3	4.6	0.7	1.3	36.8	9.5	4.6	0.798008				Crampton-Flood et al. (2018)	Using tetraether lipids archived in North Sea Basin sediments to extract North Western European Pliocene continental air temperatures
276	Core sediment	51.7167	4.91667	404	6.6	5.6	0.4	0.8	0	0	15.8	6	6.2	6.1	0.8	1.3	35.7	10.1	4.5	0.778775				Crampton-Flood et al. (2018)	Using tetraether lipids archived in North Sea Basin sediments to extract North Western European Pliocene continental air temperatures
277	Core sediment	51.7167	4.91667	404	6.8	6.1	0.4	0.7	0	0	15.1	6.3	5.5	6.2	0.7	1.3	36.5	9.9	4.5	0.756612				Crampton-Flood et al. (2018)	Using tetraether lipids archived in North Sea Basin sediments to extract North Western European Pliocene continental air temperatures
278	Core sediment	51.7167	4.91667	404	7.4	6.9	0.6	1	0	0	16.2	5.3	5.5	6.5	0.8	1.5	34	10.2	4.2	0.757496				Crampton-Flood et al. (2018)	Using tetraether lipids archived in North Sea Basin sediments to extract North Western European Pliocene continental air temperatures
279	Core sediment	51.7167	4.91667	404	7.7	7.6	0	0	0	0	14.8	6.3	7	6.8	0.7	1.7	31.9	10.3	5.2	0.691406				Crampton-Flood et al. (2018)	Using tetraether lipids archived in North Sea Basin sediments to extract North Western European Pliocene continental air temperatures
280	Core sediment	51.7167	4.91667	404	7.4	7.1	0	0	0	0	15.1	5.6	6.4	6.9	0.7	1.6	31.9	12.2	4.9	0.722919				Crampton-Flood et al. (2018)	Using tetraether lipids archived in North Sea Basin sediments to extract North Western European Pliocene continental air temperatures
281	Core sediment	51.7167	4.91667	404	7.3	7	0.7	1.4	0	0	12.8	5.2	5.2	5.6	0.7	1.3	34.5	12.2	6.1	0.738417				Crampton-Flood et al. (2018)	Using tetraether lipids archived in North Sea Basin sediments to extract North Western European Pliocene continental air temperatures
282	Core sediment	51.7167	4.91667	404	7	5.5	0.5	0.9	0	0	15.9	5.5	6.6	5.5	0.9	1.4	34.9	10.5	4.9	0.796196				Crampton-Flood et al. (2018)	Using tetraether lipids archived in North Sea Basin sediments to extract North Western European Pliocene continental air temperatures
283	Core sediment	51.7167	4.91667	404	7	6.2	0.6	0.9	0	0	17	5	6.8	5.7	0.8	1.4	33.3	10	5.3	0.786473				Crampton-Flood et al. (2018)	Using tetraether lipids archived in North Sea Basin sediments to extract North Western European Pliocene continental air temperatures
284	Core sediment	51.7167	4.91667	404	6.9	5.9	0.5	0.8	0	0	16	5.4	6.2	6.2	0.8	1.3	34	10.6	5.3	0.780706				Crampton-Flood et al. (2018)	Using tetraether lipids archived in North Sea Basin sediments to extract North Western European Pliocene continental air temperatures
285	Core sediment	51.7167	4.91667	404	7.2	6.9	0.5	0.9	0	0	15.1	6.1	6.5	5.2	0.8	1.3	34.1	10.4	4.9	0.727416				Crampton-Flood et al. (2018)	Using tetraether lipids archived in North Sea Basin sediments to extract North Western European Pliocene continental air temperatures
286	Core sediment	51.7167	4.91667	404	7.8	7.3	0.5	0.9	0	0	16.1	6.3	5.8	6.2	0.8	1.4	31.8	9.9	5.2	0.707194				Crampton-Flood et al. (2018)	Using tetraether lipids archived in North Sea Basin sediments to extract North Western European Pliocene continental air temperatures
287	Core sediment	51.7167	4.91667	404	6.7	7.1	0.5	1	0	0	14.8	5.8	6.8	5.6	0.8	1.3	32.3	11.7	5.4	0.713536				Crampton-Flood et al. (2018)	Using tetraether lipids archived in North Sea Basin sediments to extract North Western European Pliocene continental air temperatures
288	Core sediment	51.7167	4.91667	404	7.6	7.2	0.6	0.9	0	0	15	5.1	6.1	5.9	0.7	1.4	34.8	9.9	4.9	0.753328				Crampton-Flood et al. (2018)	Using tetraether lipids archived in North Sea Basin sediments to extract North Western European Pliocene continental air temperatures
291	Core sediment	51.7167	4.91667	404	7.6	7	0.5	0.8	0	0	15.2	6.3	6.2	7.4	0.7	1.6	32.9	9.2	4.5	0.714997				Crampton-Flood et al. (2018)	Using tetraether lipids archived in North Sea Basin sediments to extract North Western European Pliocene continental air temperatures
292	Core sediment	51.7167	4.91667	404	7.2	6.5	0.5	0.8	0	0	15.9	6.3	6.2	6.7	0.8	1.6	34	9.1	4.5	0.737267				Crampton-Flood et al. (2018)	Using tetraether lipids archived in North Sea Basin sediments to extract North Western European Pliocene continental air temperatures
293	Core sediment	51.7167	4.91667	404	8	7	0.7	1	0	0	15.8	5.9	6.5	7.2	0.7	1.8	32.1	9.5	4	0.726999				Crampton-Flood et al. (2018)	Using tetraether lipids archived in North Sea Basin sediments to extract North Western European Pliocene continental air temperatures
294	Core sediment	51.7167	4.91667	404	7.9	7.6	0.7	1	0	0	14.5	6.8	7	7.1	0.8	1.8	30.9	10.1	4	0.672226				Crampton-Flood et al. (2018)	Using tetraether lipids archived in North Sea Basin sediments to extract North Western European Pliocene continental air temperatures
295	Core sediment	51.7167	4.91667	404	7.3	7	0.6	0.7	0	0	14.8	6.6	6.2	8.2	0.7	1.9	31.6	10.2	4.3	0.694476				Crampton-Flood et al. (2018)	Using tetraether lipids archived in North Sea Basin sediments to extract North Western European Pliocene continental air temperatures
296	Core sediment	51.7167	4.91667	404	8.8	8.3	0.7	1.2	0	0	14.5	7.3	7.8	8.4	0.7	2.1	25.6	10.3	4.2	0.616435				Crampton-Flood et al. (2018)	Using tetraether lipids archived in North Sea Basin sediments to extract North Western European Pliocene continental air temperatures
298	Core sediment	51.7167	4.91667	404	10.8	5.8	0	0	0	0	21.4	8.7	7.3	3.7	1.2	0.6	25.4	11.8	3.2	0.696567				Crampton-Flood et al. (2018)	Using tetraether lipids archived in North Sea Basin sediments to extract North Western European Pliocene continental air temperatures
300	Core sediment	51.7167	4.91667	404	9.8	10.3	0.6	1.1	0	0	13.1	6.5	6.6	7.1	0.7	1.5	28.4	9.8	4.4	0.607838				Crampton-Flood et al. (2018)	Using tetraether lipids archived in North Sea Basin sediments to extract North Western European Pliocene continental air temperatures
303	Core sediment	51.7167	4.91667	404	9.6	6.7	0.5	0.8	0	0	18.2	7.3	7.5	6.5	0.9	1.4	27	10.1	3.7	0.69146				Crampton-Flood et al. (2018)	Using tetraether lipids archived in North Sea Basin sediments to extract North Western European Pliocene continental air temperatures
305	Core sediment	51.7167	4.91667	404	10	4.6	0.5	0.5	0	0	24.2	7.1	6.6	3.5	1.3	0.6	25	12.3	4	0.78246				Crampton-Flood et al. (2018)	Using tetraether lipids archived in North Sea Basin sediments to extract North Western European Pliocene continental air temperatures
307	Core sediment	51.7167	4.91667	404	10.2	7.7	0.6	1.1	0	0	16.3	7.8	8.4	6.7	1	1.6	23	11.8	3.9	0.622582				Crampton-Flood et al. (2018)	Using tetraether lipids archived in North Sea Basin sediments to extract North Western European Pliocene continental air temperatures
308	Core sediment	51.7167	4.91667	404	10	8.9	0	0	0	0	17.9	6.8	7.2	7	0.9	1.9	25.2	10.3	4.1	0.641689				Crampton-Flood et al. (2018)	Using tetraether lipids archived in North Sea Basin sediments to extract North Western European Pliocene continental air temperatures
309	Core sediment	51.7167	4.91667	404	9.4	10.7	0	0	0	0	11.8	7.1	7.2	10.6	0.8	2.8	23.7	11.2	4.7	0.546848				Crampton-Flood et al. (2018)	Using tetraether lipids archived in North Sea Basin sediments to extract North Western European Pliocene continental air temperatures
311	Core sediment	51.7167	4.91667	404	11	7.6	0	0	0	0	18.5	7.3	7.2	7.2	1	1.8	25.3	9.2	3.8	0.670047				Crampton-Flood et al. (2018)	Using tetraether lipids archived in North Sea Basin sediments to extract North Western European Pliocene continental air temperatures
315	Core sediment	51.7167	4.91667	404	9.1	9.9	0.7	1	0	0	10.9	5.9	8.2	10.8	0.8	3	23.9	11.1	4.7	0.577317				Crampton-Flood et al. (2018)	Using tetraether lipids archived in North Sea Basin sediments to extract North Western European Pliocene continental air temperatures
316	Core sediment	51.7167	4.91667	404	8.6	9.9	0.8	1.2	0	0	9.7	6.8	8.8	12.8	0.7	3.5	20.4	11.6	5.1	0.520793				Crampton-Flood et al. (2018)	Using tetraether lipids archived in North Sea Basin sediments to extract North Western European Pliocene continental air temperatures
317	Core sediment	51.7167	4.91667	404	7.1	8.2	0.7	1.1	0	0	10	6.6	8.9	12.1	0.9	3.7	23.5	11.9	5.4	0.573248				Crampton-Flood et al. (2018)	Using tetraether lipids archived in North Sea Basin sediments to extract North Western European Pliocene continental air temperatures
318	Core sediment	51.7167	4.91667	404	8.6	10.1	0	0	0	0	11.5	6.9	7.7	10.6	0.9	3.2	24.9	10.7	5.2	0.561943				Crampton-Flood et al. (2018)	Using tetraether lipids archived in North Sea Basin sediments to extract North Western European Pliocene continental air temperatures
319	Core sediment	51.7167	4.91667	404	7.8	7.7	0	0	0	0	16.5	6	6.2	7.9	0.8	2.3	30.2	10.3	4.2	0.697064				Crampton-Flood et al. (2018)	Using tetraether lipids archived in North Sea Basin sediments to extract North Western European Pliocene continental air temperatures
320	Core sediment	51.7167	4.91667	404	7.2	9.4	0.6	1	0.1	0.4	10.5	6.5	7.2	11.7	0.8	3.4	24.2	11	5.8	0.560531				Crampton-Flood et al. (2018)	Using tetraether lipids archived in North Sea Basin sediments to extract North Western European Pliocene continental air temperatures
321	Core sediment	51.7167	4.91667	404	7.3	10	0.8	1.4	0	0	9.1	6.4	7.7	11.8	0.9	3.4	23.8	11.3	5.9	0.537973				Crampton-Flood et al. (2018)	Using tetraether lipids archived in North Sea Basin sediments to extract North Western European Pliocene continental air temperatures
322	Core sediment	51.7167	4.91667	404	7.4	9.6	0.6	1.1	0	0	11.5	5.8	7.7	9.9	0.7	2.9	27.8	10.2	4.8	0.605571				Crampton-Flood et al. (2018)	Using tetraether lipids archived in North Sea Basin sediments to extract North Western European Pliocene continental air temperatures
323	Core sediment	51.7167	4.91667	404	7.8	10.3	0.9	1.5	0	0	9.5	6.5	7.4	10.3	0.7	3.1	26.8	10.2	5	0.559308				Crampton-Flood et al. (2018)	Using tetraether lipids archived in North Sea Basin sediments to extract North Western European Pliocene continental air temperatures
324	Core sediment	51.7167	4.91667	404	7.6	10.5	0	0	0	0	9.7	7.4	7.1	10.2	0.6	2.8	28.2	10.7	5.1	0.549236				Crampton-Flood et al. (2018)	Using tetraether lipids archived in North Sea Basin sediments to extract North Western European Pliocene continental air temperatures
325	Core sediment	51.7167	4.91667	404	7.3	9.8	0.8	1.4	0	0	9.5	6.8	9	10.7	0.7	3.5	25	10.6	4.8	0.546305				Crampton-Flood et al. (2018)	Using tetraether lipids archived in North Sea Basin sediments to extract North Western European Pliocene continental air temperatures
326	Core sediment	51.7167	4.91667	404	7.9	9.8	0.7	1.2	0	0	10	7.2	9.1	12.3	0.8	3.5	22.1	10.1	5.2	0.525426				Crampton-Flood et al. (2018)	Using tetraether lipids archived in North Sea Basin sediments to extract North Western European Pliocene continental air temperatures
328	Core sediment	51.7167	4.91667	404	8.1	10.3	0.9	1.5	0	0	9.1	7	8	11.3	0.8	3.4	22.9	11.2	5.5	0.520866				Crampton-Flood et al. (2018)	Using tetraether lipids archived in North Sea Basin sediments to extract North Western European Pliocene continental air temperatures
330	Core sediment	51.7167	4.91667	404	8.7	10.3	0.9	1.5	0	0	9.3	7.4	10.3	12.6	1	3.4	19.1	10.7	4.9	0.490807				Crampton-Flood et al. (2018)	Using tetraether lipids archived in North Sea Basin sediments to extract North Western European Pliocene continental air temperatures
332	Core sediment	51.7167	4.91667	404	8.2	11.3	0.8	1.5	0	0	10.8	6.7	7.2	10.6	0.8	3.4	23.2	10.8	4.7	0.524324				Crampton-Flood et al. (2018)	Using tetraether lipids archived in North Sea Basin sediments to extract North Western European Pliocene continental air temperatures
334	Core sediment	51.7167	4.91667	404	8.1	10.6	0	0	0	0	9.6	7.9	6.8	12.3	0.7	3	24.4	11.3	5.2	0.515301				Crampton-Flood et al. (2018)	Using tetraether lipids archived in North Sea Basin sediments to extract North Western European Pliocene continental air temperatures
336	Core sediment	51.7167	4.91667	404	7.7	9.7	0.7	1.4	0	0	9	7.6	7.4	12	0.7	2.8	24.6	11.1	5.3	0.529852				Crampton-Flood et al. (2018)	Using tetraether lipids archived in North Sea Basin sediments to extract North Western European Pliocene continental air temperatures
339	Core sediment	51.7167	4.91667	404	7.5	9.5	0.7	1.3	0	0	9.5	6.2	8.7	10.2	1	3	25.8	10.6	5.9	0.571256				Crampton-Flood et al. (2018)	Using tetraether lipids archived in North Sea Basin sediments to extract North Western European Pliocene continental air temperatures
340	Core sediment	51.7167	4.91667	404	7.1	9	0.8	1.3	0	0	8.8	6.8	9.2	13.6	0.9	3.8	22.6	11.1	5.1	0.536143				Crampton-Flood et al. (2018)	Using tetraether lipids archived in North Sea Basin sediments to extract North Western European Pliocene continental air temperatures
341	Core sediment	51.7167	4.91667	404	6.5	8.2	0.6	1	0	0	10.9	6.2	8	10.3	0.7	2.8	30.2	10	4.5	0.634029				Crampton-Flood et al. (2018)	Using tetraether lipids archived in North Sea Basin sediments to extract North Western European Pliocene continental air temperatures
342	Core sediment	51.7167	4.91667	404	7.3	8.8	0.7	1	0	0	11.4	6.7	7.3	10.7	0.8	2.6	28.8	9.1	4.7	0.609009				Crampton-Flood et al. (2018)	Using tetraether lipids archived in North Sea Basin sediments to extract North Western European Pliocene continental air temperatures
343	Core sediment	51.7167	4.91667	404	7.1	8.2	0.7	1.1	0	0	11	6.2	7.3	10.3	0.8	3	29.9	9.7	4.8	0.636822				Crampton-Flood et al. (2018)	Using tetraether lipids archived in North Sea Basin sediments to extract North Western European Pliocene continental air temperatures
344	Core sediment	51.7167	4.91667	404	7.4	8.2	0.7	1	0	0	12.6	6.3	7.9	9.5	0.8	0	31.1	10.1	4.5	0.655536				Crampton-Flood et al. (2018)	Using tetraether lipids archived in North Sea Basin sediments to extract North Western European Pliocene continental air temperatures
348	Core sediment	51.7167	4.91667	404	6.7	9.2	0.8	1.1	0	0	9.9	7	7	11.5	0.8	3.1	27	10.7	5.1	0.567186				Crampton-Flood et al. (2018)	Using tetraether lipids archived in North Sea Basin sediments to extract North Western European Pliocene continental air temperatures
350	Core sediment	51.7167	4.91667	404	7.5	11.4	0.9	1.4	0	0	9.3	7	6.2	11.5	1	3	25.1	10.5	5.2	0.515499				Crampton-Flood et al. (2018)	Using tetraether lipids archived in North Sea Basin sediments to extract North Western European Pliocene continental air temperatures
352	Core sediment	51.7167	4.91667	404	7.3	10.1	0.8	1.2	0.1	0.4	7.6	7.3	7.3	11.4	0.8	2.9	26.1	11.1	5.5	0.525864				Crampton-Flood et al. (2018)	Using tetraether lipids archived in North Sea Basin sediments to extract North Western European Pliocene continental air temperatures
353	Core sediment	51.7167	4.91667	404	7.8	9.7	0.8	1.3	0	0	9	6.6	8.1	11.4	0.8	3.1	25	11	5.4	0.551989				Crampton-Flood et al. (2018)	Using tetraether lipids archived in North Sea Basin sediments to extract North Western European Pliocene continental air temperatures
354	Core sediment	51.7167	4.91667	404	7	9.8	0.7	1.2	0	0	8.4	7.2	7.8	11.7	0.8	3	26	10.9	5.5	0.535964				Crampton-Flood et al. (2018)	Using tetraether lipids archived in North Sea Basin sediments to extract North Western European Pliocene continental air temperatures
356	Core sediment	51.7167	4.91667	404	7.4	10.1	0.8	1.2	0	0	7.6	7.1	8	12.6	0.7	3.3	24.5	11.4	5.3	0.518055				Crampton-Flood et al. (2018)	Using tetraether lipids archived in North Sea Basin sediments to extract North Western European Pliocene continental air temperatures
357	Core sediment	51.7167	4.91667	404	7.3	10.4	0.7	1.2	0	0	8.2	7.6	7.6	11.9	0.8	3.2	24.7	10.8	5.5	0.50965				Crampton-Flood et al. (2018)	Using tetraether lipids archived in North Sea Basin sediments to extract North Western European Pliocene continental air temperatures
360	Core sediment	51.7167	4.91667	404	7.6	10.1	0.8	1.2	0	0	11	6.8	6.4	10.2	0.8	2.6	26.5	10.5	5.4	0.564505				Crampton-Flood et al. (2018)	Using tetraether lipids archived in North Sea Basin sediments to extract North Western European Pliocene continental air temperatures
361	Core sediment	51.7167	4.91667	404	7.8	11	0.9	1.3	0	0	9.1	7.5	6.5	11.3	0.9	2.8	25.9	9.8	5.3	0.520289				Crampton-Flood et al. (2018)	Using tetraether lipids archived in North Sea Basin sediments to extract North Western European Pliocene continental air temperatures
362	Core sediment	51.7167	4.91667	404	7.9	11.2	0.9	1.3	0	0	8.3	7.6	6.6	11.4	0.9	3.1	24.9	10.7	5.1	0.503269				Crampton-Flood et al. (2018)	Using tetraether lipids archived in North Sea Basin sediments to extract North Western European Pliocene continental air temperatures
363	Core sediment	51.7167	4.91667	404	7.7	10.4	0.7	1.2	0	0	9.7	6.3	7.7	10.5	0.9	2.9	26.7	10.4	5	0.561187				Crampton-Flood et al. (2018)	Using tetraether lipids archived in North Sea Basin sediments to extract North Western European Pliocene continental air temperatures
365	Core sediment	51.7167	4.91667	404	7.2	9.9	0.8	1.3	0	0	10.5	7.1	7.1	10.5	0.9	2.9	25.9	10.1	5.8	0.552024				Crampton-Flood et al. (2018)	Using tetraether lipids archived in North Sea Basin sediments to extract North Western European Pliocene continental air temperatures
367	Core sediment	51.7167	4.91667	404	7	10.1	0.7	1.1	0.2	0.4	8.2	7.4	7.2	12.4	0.8	3.1	24.7	11.2	5.5	0.515874				Crampton-Flood et al. (2018)	Using tetraether lipids archived in North Sea Basin sediments to extract North Western European Pliocene continental air temperatures
369	Core sediment	51.7167	4.91667	404	7	9.5	0.7	1	0	0	10.5	6.6	6.8	10.4	0.9	2.5	27.7	10.7	5.8	0.580635				Crampton-Flood et al. (2018)	Using tetraether lipids archived in North Sea Basin sediments to extract North Western European Pliocene continental air temperatures
371	Core sediment	51.7167	4.91667	404	8.2	10.7	0.8	1.1	0	0	10.3	6.9	7	11.3	0.9	0	26.6	10.8	5.4	0.551755				Crampton-Flood et al. (2018)	Using tetraether lipids archived in North Sea Basin sediments to extract North Western European Pliocene continental air temperatures
374	Core sediment	51.7167	4.91667	404	9.2	7.4	0	0	0	0	16.4	8	5.9	8.2	0	0	29.4	10.7	4.9	0.660052				Crampton-Flood et al. (2018)	Using tetraether lipids archived in North Sea Basin sediments to extract North Western European Pliocene continental air temperatures
376	Core sediment	51.7167	4.91667	404	5.8	5.4	0.4	0.8	0	0	11.1	6.1	6	8.1	0.8	1.9	35.9	11.8	6	0.747513				Crampton-Flood et al. (2018)	Using tetraether lipids archived in North Sea Basin sediments to extract North Western European Pliocene continental air temperatures
378	Core sediment	51.7167	4.91667	404	7.2	6.6	0	0	0	0	12.6	6.1	5.9	7.6	0.8	2.1	32.6	12.1	6.4	0.709777				Crampton-Flood et al. (2018)	Using tetraether lipids archived in North Sea Basin sediments to extract North Western European Pliocene continental air temperatures
379	Core sediment	51.7167	4.91667	404	9.4	7.3	0	0	0	0	18.7	6.8	6	6.5	0	0	31.1	10.3	4	0.715885				Crampton-Flood et al. (2018)	Using tetraether lipids archived in North Sea Basin sediments to extract North Western European Pliocene continental air temperatures
380	Core sediment	51.7167	4.91667	404	9.8	6.3	0	0	0	0	21.9	6.8	6.8	5.8	0.9	1.4	27.6	9.4	3.4	0.742467				Crampton-Flood et al. (2018)	Using tetraether lipids archived in North Sea Basin sediments to extract North Western European Pliocene continental air temperatures
381	Core sediment	51.7167	4.91667	404	9	5.6	0.4	0.6	0	0	21.6	6.6	6	6.3	0.9	1.4	28.8	9	3.7	0.768553				Crampton-Flood et al. (2018)	Using tetraether lipids archived in North Sea Basin sediments to extract North Western European Pliocene continental air temperatures
382	Core sediment	51.7167	4.91667	404	10	7	0	0	0	0	20.8	8.5	6.6	5.8	0	0	27.7	9.8	3.8	0.6789				Crampton-Flood et al. (2018)	Using tetraether lipids archived in North Sea Basin sediments to extract North Western European Pliocene continental air temperatures
383	Core sediment	51.7167	4.91667	404	10	6.6	0	0	0	0	21.8	7.1	6.8	5.1	1.1	1.2	27	9.5	3.7	0.723617				Crampton-Flood et al. (2018)	Using tetraether lipids archived in North Sea Basin sediments to extract North Western European Pliocene continental air temperatures
384	Core sediment	51.7167	4.91667	404	10.1	7.7	0	0	0	0	20	8.1	5.8	5.9	0	0	28.6	9.9	4	0.673499				Crampton-Flood et al. (2018)	Using tetraether lipids archived in North Sea Basin sediments to extract North Western European Pliocene continental air temperatures
385	Core sediment	51.7167	4.91667	404	10.2	7	0	0	0	0	20	6.8	6	6.5	0	0	29.5	10.3	3.8	0.726408				Crampton-Flood et al. (2018)	Using tetraether lipids archived in North Sea Basin sediments to extract North Western European Pliocene continental air temperatures
386	Core sediment	51.7167	4.91667	404	9	9.3	0	0	0	0	12.4	8.4	7.3	9.3	1	2.7	23.5	11.4	5.5	0.548601				Crampton-Flood et al. (2018)	Using tetraether lipids archived in North Sea Basin sediments to extract North Western European Pliocene continental air temperatures
390	Core sediment	51.7167	4.91667	404	7.4	11.9	0.8	1.2	0.2	0.4	6.8	7.3	6.4	12.1	0.8	2.8	25.6	10.5	6.1	0.487551				Crampton-Flood et al. (2018)	Using tetraether lipids archived in North Sea Basin sediments to extract North Western European Pliocene continental air temperatures
394	Core sediment	51.7167	4.91667	404	7.6	10	0.8	1.2	0.2	0.4	6	7.8	6.6	12.8	0.7	3	24.9	11.8	6.1	0.500088				Crampton-Flood et al. (2018)	Using tetraether lipids archived in North Sea Basin sediments to extract North Western European Pliocene continental air temperatures
396	Core sediment	51.7167	4.91667	404	7.9	11.9	0.7	1.2	0	0	7.7	7.7	7	10.5	0.8	2.7	24.7	11.5	5.7	0.485171				Crampton-Flood et al. (2018)	Using tetraether lipids archived in North Sea Basin sediments to extract North Western European Pliocene continental air temperatures
398	Core sediment	51.7167	4.91667	404	7.5	10.6	0.7	1	0	0	8.9	7.8	6.5	9.5	0.8	2.3	29.4	9.9	5	0.542717				Crampton-Flood et al. (2018)	Using tetraether lipids archived in North Sea Basin sediments to extract North Western European Pliocene continental air temperatures
399	Core sediment	51.7167	4.91667	404	8.1	10.1	0.8	1.1	0	0	10.1	7.2	6.9	9.4	0.9	2.6	27.2	10.5	5.2	0.559221				Crampton-Flood et al. (2018)	Using tetraether lipids archived in North Sea Basin sediments to extract North Western European Pliocene continental air temperatures
400	Core sediment	51.7167	4.91667	404	7.8	10.8	0.8	1.1	0	0	7.6	7.8	4.6	11.7	0.8	2.8	27	11.2	6	0.515817				Crampton-Flood et al. (2018)	Using tetraether lipids archived in North Sea Basin sediments to extract North Western European Pliocene continental air temperatures
401	Core sediment	51.7167	4.91667	404	8.4	11.7	0	0	0	0	6.6	8.8	7	9.6	0.7	3.1	26.1	11.7	6.2	0.477827				Crampton-Flood et al. (2018)	Using tetraether lipids archived in North Sea Basin sediments to extract North Western European Pliocene continental air temperatures
404	Core sediment	51.7167	4.91667	404	8.3	10.2	0.7	1.1	0	0	9.6	7.5	6.6	9.4	0.9	2.6	27	10.7	5.5	0.548601				Crampton-Flood et al. (2018)	Using tetraether lipids archived in North Sea Basin sediments to extract North Western European Pliocene continental air temperatures
1	Core sediment	38.6506	-9.4688	82	10.8	12.7	0.5	0.5	0.1	0.2	12.5	10.2	4.5	5.8	0.6	1.5	20.5	13	6.5	0.46429	0.443908	0.0401006	22	Warden et al. (2016)	Examining the provenance of branched GDGTs in the Tagus River drainage basin and its outflow into the Atlantic Ocean over the Holocene to determine their usefulness for paleoclimate applications
25	Core sediment	38.6506	-9.4688	82	12.8	13.8	0.7	0.6	0.1	0.2	13.8	10.6	4.2	4.2	0.6	1	23.1	9.6	4.7	0.482428				Warden et al. (2016)	Examining the provenance of branched GDGTs in the Tagus River drainage basin and its outflow into the Atlantic Ocean over the Holocene to determine their usefulness for paleoclimate applications
53	Core sediment	38.6506	-9.4688	82	13.7	13.5	0.5	0.5	0.1	0.1	14.7	11.3	4.1	3.9	0.6	0.8	22.7	9.4	4	0.48579				Warden et al. (2016)	Examining the provenance of branched GDGTs in the Tagus River drainage basin and its outflow into the Atlantic Ocean over the Holocene to determine their usefulness for paleoclimate applications
75	Core sediment	38.6506	-9.4688	82	13.6	14.3	0.6	0.5	0.1	0.2	14.5	10.8	4.3	3.9	0.6	0.9	22.7	9.1	3.9	0.480568				Warden et al. (2016)	Examining the provenance of branched GDGTs in the Tagus River drainage basin and its outflow into the Atlantic Ocean over the Holocene to determine their usefulness for paleoclimate applications
101	Core sediment	38.6506	-9.4688	82	13.3	13.8	0.6	0.5	0.2	0.2	14.4	11	4.4	4	0.6	0.9	22.8	9.1	4.3	0.482343				Warden et al. (2016)	Examining the provenance of branched GDGTs in the Tagus River drainage basin and its outflow into the Atlantic Ocean over the Holocene to determine their usefulness for paleoclimate applications
151	Core sediment	38.6506	-9.4688	82	12.6	14.2	0.5	0.5	0.1	0.2	14.3	11.4	4.4	4.3	0.6	1	22.2	9.3	4.3	0.465081				Warden et al. (2016)	Examining the provenance of branched GDGTs in the Tagus River drainage basin and its outflow into the Atlantic Ocean over the Holocene to determine their usefulness for paleoclimate applications
201	Core sediment	38.6506	-9.4688	82	13.7	13.8	0.6	0.5	0.1	0.2	14.8	11.2	4.3	4	0.6	0.9	22.3	9	4	0.481729				Warden et al. (2016)	Examining the provenance of branched GDGTs in the Tagus River drainage basin and its outflow into the Atlantic Ocean over the Holocene to determine their usefulness for paleoclimate applications
248	Core sediment	38.6506	-9.4688	82	13	12.3	0.6	0.5	0.1	0.2	15.3	10.9	4.4	4	0.6	0.9	24.1	9.1	4	0.513034				Warden et al. (2016)	Examining the provenance of branched GDGTs in the Tagus River drainage basin and its outflow into the Atlantic Ocean over the Holocene to determine their usefulness for paleoclimate applications
297	Core sediment	38.6506	-9.4688	82	13.7	14	0.5	0.5	0.1	0.2	15.3	10.8	4.6	3.9	0.7	1	22.4	8.5	3.7	0.487503				Warden et al. (2016)	Examining the provenance of branched GDGTs in the Tagus River drainage basin and its outflow into the Atlantic Ocean over the Holocene to determine their usefulness for paleoclimate applications
347	Core sediment	38.6506	-9.4688	82	14.2	15.9	0.6	0.7	0.2	0.2	12.3	10	4.8	4.6	0.6	1.4	21	9.2	4.3	0.452396				Warden et al. (2016)	Examining the provenance of branched GDGTs in the Tagus River drainage basin and its outflow into the Atlantic Ocean over the Holocene to determine their usefulness for paleoclimate applications
397	Core sediment	38.6506	-9.4688	82	13.2	14.2	0.6	0.6	0.2	0.2	14.7	11	5.2	5	0.7	1.3	22.6	10.4	0	0.477695				Warden et al. (2016)	Examining the provenance of branched GDGTs in the Tagus River drainage basin and its outflow into the Atlantic Ocean over the Holocene to determine their usefulness for paleoclimate applications
429	Core sediment	38.6506	-9.4688	82	14.7	19.2	0.6	0.6	0.2	0.2	11	9.2	5	5.3	0.7	1.7	17.6	9.4	4.6	0.402201				Warden et al. (2016)	Examining the provenance of branched GDGTs in the Tagus River drainage basin and its outflow into the Atlantic Ocean over the Holocene to determine their usefulness for paleoclimate applications
496	Core sediment	38.6506	-9.4688	82	14.1	18.3	0.6	0.6	0.2	0.2	11.4	9.8	4.6	4.8	0.6	1.4	19	9.8	4.6	0.41223				Warden et al. (2016)	Examining the provenance of branched GDGTs in the Tagus River drainage basin and its outflow into the Atlantic Ocean over the Holocene to determine their usefulness for paleoclimate applications
546	Core sediment	38.6506	-9.4688	82	13.8	16.7	0.7	0.6	0.2	0.2	12	9.9	4.9	4.7	0.8	1.3	19.1	10.3	4.8	0.429424				Warden et al. (2016)	Examining the provenance of branched GDGTs in the Tagus River drainage basin and its outflow into the Atlantic Ocean over the Holocene to determine their usefulness for paleoclimate applications
596	Core sediment	38.6506	-9.4688	82	14.5	18.3	0.7	0.7	0.2	0.2	11.3	9.3	4.8	5.4	0.7	1.6	17.8	9.7	4.8	0.411571				Warden et al. (2016)	Examining the provenance of branched GDGTs in the Tagus River drainage basin and its outflow into the Atlantic Ocean over the Holocene to determine their usefulness for paleoclimate applications
645	Core sediment	38.6506	-9.4688	82	13.8	16.7	0.6	0.6	0.2	0.2	11.7	9.7	4.8	5.2	0.7	1.5	19	10.3	5	0.429042				Warden et al. (2016)	Examining the provenance of branched GDGTs in the Tagus River drainage basin and its outflow into the Atlantic Ocean over the Holocene to determine their usefulness for paleoclimate applications
680	Core sediment	38.6506	-9.4688	82	12.9	15.4	0.6	0.6	0.2	0.2	12.5	10	4.6	4.7	0.7	1.2	21.3	10.3	4.8	0.453102				Warden et al. (2016)	Examining the provenance of branched GDGTs in the Tagus River drainage basin and its outflow into the Atlantic Ocean over the Holocene to determine their usefulness for paleoclimate applications
741	Core sediment	38.6506	-9.4688	82	14.8	18.4	0.6	0.6	0.2	0.2	10.3	9	4.9	5.5	0.7	1.8	18.1	10	4.8	0.411054				Warden et al. (2016)	Examining the provenance of branched GDGTs in the Tagus River drainage basin and its outflow into the Atlantic Ocean over the Holocene to determine their usefulness for paleoclimate applications
791	Core sediment	38.6506	-9.4688	82	15.1	20.7	0.7	0.7	0.2	0.2	9.4	8.6	4.9	6.2	0.7	2	16.5	9.4	4.7	0.380088				Warden et al. (2016)	Examining the provenance of branched GDGTs in the Tagus River drainage basin and its outflow into the Atlantic Ocean over the Holocene to determine their usefulness for paleoclimate applications
840	Core sediment	38.6506	-9.4688	82	16.5	20.1	0.7	0.8	0.3	0.3	9.3	8.5	4.9	6.2	0.7	2.1	16.2	8.9	4.4	0.392439				Warden et al. (2016)	Examining the provenance of branched GDGTs in the Tagus River drainage basin and its outflow into the Atlantic Ocean over the Holocene to determine their usefulness for paleoclimate applications
890	Core sediment	38.6506	-9.4688	82	16.4	21.4	0.7	0.8	0.2	0.3	9.1	8.1	4.8	6.6	0.7	2.4	14.7	9.2	4.6	0.373411				Warden et al. (2016)	Examining the provenance of branched GDGTs in the Tagus River drainage basin and its outflow into the Atlantic Ocean over the Holocene to determine their usefulness for paleoclimate applications
977	Core sediment	38.6506	-9.4688	82	18.7	20.3	0.6	0.7	0.2	0.3	8.7	7.5	4.8	6.9	0.7	2.8	14.4	8.9	4.5	0.398564				Warden et al. (2016)	Examining the provenance of branched GDGTs in the Tagus River drainage basin and its outflow into the Atlantic Ocean over the Holocene to determine their usefulness for paleoclimate applications
1	Core sediment	38.5	-9.25	259	12	15	0.5	0.6	0.1	0.2	9.8	8.9	4.3	6.7	0.6	1.9	17.2	14.5	7.6	0.420253	0.388056	0.037267	22	Warden et al. (2016)	Examining the provenance of branched GDGTs in the Tagus River drainage basin and its outflow into the Atlantic Ocean over the Holocene to determine their usefulness for paleoclimate applications
45	Core sediment	38.5	-9.25	259	11.3	15.1	0.6	0.6	0.2	0.2	10.1	9.1	5.1	6.8	0.8	2.1	17.8	13.2	7.1	0.418274				Warden et al. (2016)	Examining the provenance of branched GDGTs in the Tagus River drainage basin and its outflow into the Atlantic Ocean over the Holocene to determine their usefulness for paleoclimate applications
85	Core sediment	38.5	-9.25	259	12.9	15.8	0.6	0.6	0.1	0.2	11.6	9.8	4.9	6	0.7	1.7	18.3	11.1	5.6	0.426816				Warden et al. (2016)	Examining the provenance of branched GDGTs in the Tagus River drainage basin and its outflow into the Atlantic Ocean over the Holocene to determine their usefulness for paleoclimate applications
130.5	Core sediment	38.5	-9.25	259	12.6	16.4	0.6	0.6	0.1	0.2	11.2	9.4	4.9	6	0.7	1.8	18.4	11.3	5.8	0.420889				Warden et al. (2016)	Examining the provenance of branched GDGTs in the Tagus River drainage basin and its outflow into the Atlantic Ocean over the Holocene to determine their usefulness for paleoclimate applications
187.5	Core sediment	38.5	-9.25	259	12.8	16.5	0.6	0.6	0.1	0.2	10.9	9.1	4.6	5.4	0.7	1.5	19	11.8	6.2	0.426181				Warden et al. (2016)	Examining the provenance of branched GDGTs in the Tagus River drainage basin and its outflow into the Atlantic Ocean over the Holocene to determine their usefulness for paleoclimate applications
221.5	Core sediment	38.5	-9.25	259	12.8	13.1	0.7	0.5	0.2	0.2	14	10.1	4.6	4	0.7	1	23.5	9.9	4.8	0.500799				Warden et al. (2016)	Examining the provenance of branched GDGTs in the Tagus River drainage basin and its outflow into the Atlantic Ocean over the Holocene to determine their usefulness for paleoclimate applications
278.5	Core sediment	38.5	-9.25	259	14.5	17.1	0.7	0	0.1	0.2	10.8	8.8	4.7	5.3	0.7	1.7	18	11.2	6.2	0.426806				Warden et al. (2016)	Examining the provenance of branched GDGTs in the Tagus River drainage basin and its outflow into the Atlantic Ocean over the Holocene to determine their usefulness for paleoclimate applications
326.5	Core sediment	38.5	-9.25	259	14.4	21.3	0.7	0.7	0.2	0.3	8.5	7.7	4.8	5.9	0.8	1.9	15	11.6	6.2	0.363028				Warden et al. (2016)	Examining the provenance of branched GDGTs in the Tagus River drainage basin and its outflow into the Atlantic Ocean over the Holocene to determine their usefulness for paleoclimate applications
371.5	Core sediment	38.5	-9.25	259	14.1	19.6	0.7	0	0.1	0.2	9.5	8.4	5.1	6.3	0.7	2	15.5	11.6	6.2	0.379564				Warden et al. (2016)	Examining the provenance of branched GDGTs in the Tagus River drainage basin and its outflow into the Atlantic Ocean over the Holocene to determine their usefulness for paleoclimate applications
429	Core sediment	38.5	-9.25	259	13.7	19.5	0.7	0.7	0.1	0.2	8.6	8.4	5	6.5	0.7	2.1	15.1	12.1	6.5	0.369309				Warden et al. (2016)	Examining the provenance of branched GDGTs in the Tagus River drainage basin and its outflow into the Atlantic Ocean over the Holocene to determine their usefulness for paleoclimate applications
480	Core sediment	38.5	-9.25	259	14.5	19.4	0.6	0.6	0.1	0.2	8.8	8	4.7	6.3	0.7	2.1	15.9	11.7	6.3	0.385724				Warden et al. (2016)	Examining the provenance of branched GDGTs in the Tagus River drainage basin and its outflow into the Atlantic Ocean over the Holocene to determine their usefulness for paleoclimate applications
502	Core sediment	38.5	-9.25	259	14.8	20.8	0.7	0.7	0.1	0.3	8.6	8.1	5	6.3	0.7	2.1	14.8	11.1	5.9	0.365825				Warden et al. (2016)	Examining the provenance of branched GDGTs in the Tagus River drainage basin and its outflow into the Atlantic Ocean over the Holocene to determine their usefulness for paleoclimate applications
522	Core sediment	38.5	-9.25	259	14.3	18.9	0.6	0.7	0.1	0.2	9.1	8.5	4.6	5.9	0.7	1.9	16.5	11.8	6.2	0.390265				Warden et al. (2016)	Examining the provenance of branched GDGTs in the Tagus River drainage basin and its outflow into the Atlantic Ocean over the Holocene to determine their usefulness for paleoclimate applications
550	Core sediment	38.5	-9.25	259	14.4	20.3	0.7	0.7	0.1	0.2	8.1	8	4.9	6.5	0.7	2.2	15	11.7	6.4	0.366439				Warden et al. (2016)	Examining the provenance of branched GDGTs in the Tagus River drainage basin and its outflow into the Atlantic Ocean over the Holocene to determine their usefulness for paleoclimate applications
570	Core sediment	38.5	-9.25	259	14.5	20.6	0.7	0.8	0.2	0.2	8.1	8	5.1	6.7	0.7	2.2	14.6	11.4	6.1	0.36186				Warden et al. (2016)	Examining the provenance of branched GDGTs in the Tagus River drainage basin and its outflow into the Atlantic Ocean over the Holocene to determine their usefulness for paleoclimate applications
630	Core sediment	38.5	-9.25	259	14.8	21.8	0.7	0.9	0.2	0.3	7.4	7.7	5	7	0.8	2.5	13.8	11.1	6.1	0.346419				Warden et al. (2016)	Examining the provenance of branched GDGTs in the Tagus River drainage basin and its outflow into the Atlantic Ocean over the Holocene to determine their usefulness for paleoclimate applications
686	Core sediment	38.5	-9.25	259	14.4	21.5	0.8	0.9	0.2	0.3	7.5	7.8	5.3	7.4	0	2.6	14.1	11.2	6.1	0.348046				Warden et al. (2016)	Examining the provenance of branched GDGTs in the Tagus River drainage basin and its outflow into the Atlantic Ocean over the Holocene to determine their usefulness for paleoclimate applications
728	Core sediment	38.5	-9.25	259	16.4	22.3	0.8	0.9	0.2	0.3	7.1	7.4	5	7	0.7	2.5	13.1	10.5	5.8	0.348757				Warden et al. (2016)	Examining the provenance of branched GDGTs in the Tagus River drainage basin and its outflow into the Atlantic Ocean over the Holocene to determine their usefulness for paleoclimate applications
771	Core sediment	38.5	-9.25	259	14.7	20.9	0.8	0.8	0.2	0.3	7.4	7.5	5	7.2	0.7	2.5	14.8	11.3	5.9	0.361595				Warden et al. (2016)	Examining the provenance of branched GDGTs in the Tagus River drainage basin and its outflow into the Atlantic Ocean over the Holocene to determine their usefulness for paleoclimate applications
805	Core sediment	38.5	-9.25	259	15.2	21.1	0.7	1	0.2	0.3	7.2	7.5	5	7.9	0.8	2.7	14	10.7	5.7	0.356547				Warden et al. (2016)	Examining the provenance of branched GDGTs in the Tagus River drainage basin and its outflow into the Atlantic Ocean over the Holocene to determine their usefulness for paleoclimate applications
869.5	Core sediment	38.5	-9.25	259	15.7	19.6	0.8	0.9	0.3	0.3	7.2	7.2	4.4	7.4	0.6	2.3	17.2	10.5	5.5	0.397291				Warden et al. (2016)	Examining the provenance of branched GDGTs in the Tagus River drainage basin and its outflow into the Atlantic Ocean over the Holocene to determine their usefulness for paleoclimate applications
925.5	Core sediment	38.5	-9.25	259	15.3	21.1	0.8	0.9	0.2	0.3	7.3	7.5	4.6	8.5	0.7	2.6	13.8	10.9	5.6	0.356547				Warden et al. (2016)	Examining the provenance of branched GDGTs in the Tagus River drainage basin and its outflow into the Atlantic Ocean over the Holocene to determine their usefulness for paleoclimate applications
1	Core sediment	38.2167	-10.1667	4217	6.6	22.3	0.6	1.6	1.6	1.1	5.7	8.5	3	10.7	0.5	4.4	21.7	7.8	3.9	0.323024	0.277253	0.0473131	15	Warden et al. (2016)	Examining the provenance of branched GDGTs in the Tagus River drainage basin and its outflow into the Atlantic Ocean over the Holocene to determine their usefulness for paleoclimate applications
20	Core sediment	38.2167	-10.1667	4217	8.6	33.9	0.6	2.6	0.4	1.4	5.2	7.7	1.9	9.7	0.4	3.3	15.3	6.2	3	0.230326				Warden et al. (2016)	Examining the provenance of branched GDGTs in the Tagus River drainage basin and its outflow into the Atlantic Ocean over the Holocene to determine their usefulness for paleoclimate applications
40	Core sediment	38.2167	-10.1667	4217	11	32.7	0.4	1.8	0.2	1.1	4.8	7.4	3	7.9	0.5	3.1	15.8	7	3.5	0.252375				Warden et al. (2016)	Examining the provenance of branched GDGTs in the Tagus River drainage basin and its outflow into the Atlantic Ocean over the Holocene to determine their usefulness for paleoclimate applications
60	Core sediment	38.2167	-10.1667	4217	10.6	30	0.4	2.5	0.2	1.7	4.8	7.6	2.5	11.9	0.5	4.3	12.5	7.1	3.4	0.241053				Warden et al. (2016)	Examining the provenance of branched GDGTs in the Tagus River drainage basin and its outflow into the Atlantic Ocean over the Holocene to determine their usefulness for paleoclimate applications
80	Core sediment	38.2167	-10.1667	4217	11.2	36.6	0.5	1.9	0.2	1	4.2	7.2	2.7	8	0.5	2.9	13.5	6.3	3.3	0.22006				Warden et al. (2016)	Examining the provenance of branched GDGTs in the Tagus River drainage basin and its outflow into the Atlantic Ocean over the Holocene to determine their usefulness for paleoclimate applications
100	Core sediment	38.2167	-10.1667	4217	12.1	35.9	0.4	1	0.2	0.4	4	7.6	2.6	7.4	0.4	3.1	15.4	6.1	3.5	0.236572				Warden et al. (2016)	Examining the provenance of branched GDGTs in the Tagus River drainage basin and its outflow into the Atlantic Ocean over the Holocene to determine their usefulness for paleoclimate applications
120	Core sediment	38.2167	-10.1667	4217	11.1	40.2	0.4	0.7	0.5	0.4	3.7	7.2	2	7.7	0.3	3	14.4	5.6	2.7	0.20845				Warden et al. (2016)	Examining the provenance of branched GDGTs in the Tagus River drainage basin and its outflow into the Atlantic Ocean over the Holocene to determine their usefulness for paleoclimate applications
140	Core sediment	38.2167	-10.1667	4217	13.3	37.6	0.7	2.2	0.2	1	3.3	6.7	3	6.9	0.6	3.1	12.8	5.7	3	0.221064				Warden et al. (2016)	Examining the provenance of branched GDGTs in the Tagus River drainage basin and its outflow into the Atlantic Ocean over the Holocene to determine their usefulness for paleoclimate applications
160	Core sediment	38.2167	-10.1667	4217	17.5	31.2	0.8	2	0.2	1.2	3.6	6.3	2.4	10.7	0.4	3.9	13.3	4.5	2	0.282698				Warden et al. (2016)	Examining the provenance of branched GDGTs in the Tagus River drainage basin and its outflow into the Atlantic Ocean over the Holocene to determine their usefulness for paleoclimate applications
180	Core sediment	38.2167	-10.1667	4217	14.3	26.2	0.8	2	0.3	1.2	5	7	3.5	12.3	0.6	4.9	14.8	4	3.1	0.306877				Warden et al. (2016)	Examining the provenance of branched GDGTs in the Tagus River drainage basin and its outflow into the Atlantic Ocean over the Holocene to determine their usefulness for paleoclimate applications
200	Core sediment	38.2167	-10.1667	4217	13.4	23.9	0.7	1.5	0.2	0.8	6.6	7.2	3.3	10.2	0.7	3.9	16.3	7.7	3.7	0.3359				Warden et al. (2016)	Examining the provenance of branched GDGTs in the Tagus River drainage basin and its outflow into the Atlantic Ocean over the Holocene to determine their usefulness for paleoclimate applications
220	Core sediment	38.2167	-10.1667	4217	15.6	22.1	0.9	1.9	0.2	1.1	5.9	6.4	3.3	14	0.5	5	13.1	5.5	4.6	0.345184				Warden et al. (2016)	Examining the provenance of branched GDGTs in the Tagus River drainage basin and its outflow into the Atlantic Ocean over the Holocene to determine their usefulness for paleoclimate applications
240	Core sediment	38.2167	-10.1667	4217	12	20.2	0.8	2	0.2	1.4	4.6	5.8	3.8	16	0.5	6.3	11.8	9.7	5	0.320626				Warden et al. (2016)	Examining the provenance of branched GDGTs in the Tagus River drainage basin and its outflow into the Atlantic Ocean over the Holocene to determine their usefulness for paleoclimate applications
260	Core sediment	38.2167	-10.1667	4217	12	21.2	0.7	2.2	0.2	1.7	4.6	6.4	3.1	13.9	0.5	5.6	15.2	8.6	4.1	0.332877				Warden et al. (2016)	Examining the provenance of branched GDGTs in the Tagus River drainage basin and its outflow into the Atlantic Ocean over the Holocene to determine their usefulness for paleoclimate applications
280	Core sediment	38.2167	-10.1667	4217	14	25.6	0.8	1.6	0.2	1.2	5	6.5	3.1	12	0.6	4.8	13.2	7.6	3.8	0.301706				Warden et al. (2016)	Examining the provenance of branched GDGTs in the Tagus River drainage basin and its outflow into the Atlantic Ocean over the Holocene to determine their usefulness for paleoclimate applications
925B-1H-1-(92-99)	Core sediment	4	-43	3040	0.7	4.3	0.1	0.2	0	0.1	5.3	6.8	0.4	1	0.1	0.3	77	2.9	0.8	0.928267	0.624399	0.230016	83	Soelen et al. (2017)	A 30 Ma history of the Amazon River inferred from terrigenous sediments and organic matter on the Ceara Rise
925B-2H-3-(45-48)	Core sediment	4	-43	3040	0.3	4.3	0	0.3	0	0.1	3.7	6.3	0.2	1.7	0	0.5	79.7	2.3	0.6	0.949206				Soelen et al. (2017)	A 31 Ma history of the Amazon River inferred from terrigenous sediments and organic matter on the Ceara Rise
925B-2H-6-(92-95)	Core sediment	4	-43	3040	0.5	5.3	0.1	0.3	0	0.1	4.5	6.4	0.3	1.4	0.1	0.4	77.3	2.6	0.7	0.904942				Soelen et al. (2017)	A 32 Ma history of the Amazon River inferred from terrigenous sediments and organic matter on the Ceara Rise
925B-3H-4-(114-117)	Core sediment	4	-43	3040	2.3	13.9	0.5	2.2	0.5	0.9	2.5	8.4	0.6	9	0.2	3.9	49.4	4.3	1.5	0.535357				Soelen et al. (2017)	A 33 Ma history of the Amazon River inferred from terrigenous sediments and organic matter on the Ceara Rise
925B-4H-3-(100-103)	Core sediment	4	-43	3040	0.6	14.8	0.3	2.5	0	0.5	2.8	12.9	0.8	3.4	0.1	0.6	56.1	3.3	1.2	0.498037				Soelen et al. (2017)	A 34 Ma history of the Amazon River inferred from terrigenous sediments and organic matter on the Ceara Rise
925B-5H-3-(43-46)	Core sediment	4	-43	3040	0.8	12.3	0.2	2.3	0	0.4	2.4	9.3	0.9	5	0.3	0.5	58.8	4.7	2.2	0.587753				Soelen et al. (2017)	A 35 Ma history of the Amazon River inferred from terrigenous sediments and organic matter on the Ceara Rise
925B-5H-6-(25-28)	Core sediment	4	-43	3040	0.4	6.2	0.1	0.9	0	0.2	3.3	7.5	0.4	2.5	0.1	0.4	73.6	3.4	1.2	0.822321				Soelen et al. (2017)	A 36 Ma history of the Amazon River inferred from terrigenous sediments and organic matter on the Ceara Rise
925B-6H-4-(58-61)	Core sediment	4	-43	3040	1.7	11.3	0.7	1.8	0.1	0.5	3.8	9.1	0.9	6.8	0.1	1.1	55.3	5.1	1.7	0.599926				Soelen et al. (2017)	A 37 Ma history of the Amazon River inferred from terrigenous sediments and organic matter on the Ceara Rise
925B-7H-1-(15-19)	Core sediment	4	-43	3040	0.5	7	0.3	1.2	0.1	0.5	3.2	7.1	0.3	6.5	0.2	2.1	65.5	4.6	1.2	0.771426				Soelen et al. (2017)	A 38 Ma history of the Amazon River inferred from terrigenous sediments and organic matter on the Ceara Rise
925B-7H-3-(53-56)	Core sediment	4	-43	3040	0.5	6.7	0.2	1.1	0.1	0.3	3.1	7.1	0.8	6.1	0.3	4.4	62.2	4.9	2.2	0.761034				Soelen et al. (2017)	A 39 Ma history of the Amazon River inferred from terrigenous sediments and organic matter on the Ceara Rise
925B-7H-5-(40-43)	Core sediment	4	-43	3040	0.3	8.3	0.4	1.4	0.4	0.8	1.7	6.1	1.4	9.9	0.9	6.7	37.9	13.4	10.4	0.576437				Soelen et al. (2017)	A 40 Ma history of the Amazon River inferred from terrigenous sediments and organic matter on the Ceara Rise
925B-8H-3-(86-89)	Core sediment	4	-43	3040	0.3	6	0.1	0.4	0	0.1	4.9	7.5	0.4	1.3	0.1	0.4	73.5	3.8	1	0.834397				Soelen et al. (2017)	A 41 Ma history of the Amazon River inferred from terrigenous sediments and organic matter on the Ceara Rise
925B-9H-3-(86-89)	Core sediment	4	-43	3040	0.3	8.8	0.3	1.6	0	0.7	2.6	10	0.4	6.8	0.1	1.2	61.3	4	2	0.64492				Soelen et al. (2017)	A 42 Ma history of the Amazon River inferred from terrigenous sediments and organic matter on the Ceara Rise
925B-10H-3-(86-89)	Core sediment	4	-43	3040	3.7	10.5	0.1	4.3	0.4	2.2	1.8	8.3	0.4	13.8	0.1	6.9	38.3	6.4	2.8	0.522416				Soelen et al. (2017)	A 43 Ma history of the Amazon River inferred from terrigenous sediments and organic matter on the Ceara Rise
925B-11H-3-(87-90)	Core sediment	4	-43	3040	8.6	15.5	0.4	4.9	0	0.6	1.7	13.1	0.7	9.5	0.2	1.8	35	4.1	3.8	0.412278				Soelen et al. (2017)	A 44 Ma history of the Amazon River inferred from terrigenous sediments and organic matter on the Ceara Rise
925B-11H-6-(43-48)	Core sediment	4	-43	3040	6.4	7	0.1	1.1	0.1	0.4	2.8	7	0.6	4.1	0.2	1.3	58.7	7	3.2	0.767156				Soelen et al. (2017)	A 45 Ma history of the Amazon River inferred from terrigenous sediments and organic matter on the Ceara Rise
925B-12H-4-(86-89)	Core sediment	4	-43	3040	4.1	14.1	0.2	4.5	0.1	0.4	1.9	8.1	0.4	9	0.2	1.5	47.3	4.7	3.4	0.531594				Soelen et al. (2017)	A 46 Ma history of the Amazon River inferred from terrigenous sediments and organic matter on the Ceara Rise
925B-14H-3-(100-103)	Core sediment	4	-43	3040	20.2	12.7	0.3	3.2	0.3	0.2	1.9	6.3	0.7	5.6	0.2	1.1	40.1	4.3	2.9	0.630802				Soelen et al. (2017)	A 47 Ma history of the Amazon River inferred from terrigenous sediments and organic matter on the Ceara Rise
925B-15H-2-(30-33)	Core sediment	4	-43	3040	0.4	12.4	0.9	2.4	0	1.1	1.2	10.4	0.5	14.7	0.2	5.9	33.5	7.6	8.8	0.404744				Soelen et al. (2017)	A 48 Ma history of the Amazon River inferred from terrigenous sediments and organic matter on the Ceara Rise
925B-16H-3-(5-8)	Core sediment	4	-43	3040	20.9	13.1	0.4	2.2	0	0.5	1.1	8.9	0.4	10.1	0.1	2.7	25.5	7.1	7.1	0.499562				Soelen et al. (2017)	A 49 Ma history of the Amazon River inferred from terrigenous sediments and organic matter on the Ceara Rise
925B-17H-1-(104-107)	Core sediment	4	-43	3040	1	11.5	0	1.2	0	1.1	1.7	12.6	0.8	7.1	0.2	2	48.1	5.6	7.2	0.492465				Soelen et al. (2017)	A 50 Ma history of the Amazon River inferred from terrigenous sediments and organic matter on the Ceara Rise
925B-17H-5-(10-14)	Core sediment	4	-43	3040	0.5	8.5	0	0.8	0.2	0.5	1.7	9.8	0.2	5.1	0	1.3	60.5	5.9	4.9	0.646034				Soelen et al. (2017)	A 51 Ma history of the Amazon River inferred from terrigenous sediments and organic matter on the Ceara Rise
925B-18H-3-(122-125)	Core sediment	4	-43	3040	6	11	0.3	1.1	0	0.6	1.6	11.3	1.2	5.9	0.5	1.4	48.5	5.5	5.1	0.546011				Soelen et al. (2017)	A 52 Ma history of the Amazon River inferred from terrigenous sediments and organic matter on the Ceara Rise
925B-19H-3-(87-90)	Core sediment	4	-43	3040	11.5	15.3	0.4	4.1	0	1.2	1.6	9.4	1.9	10.5	0.3	3.3	28.1	4.9	7.6	0.426188				Soelen et al. (2017)	A 53 Ma history of the Amazon River inferred from terrigenous sediments and organic matter on the Ceara Rise
925B-19H-6-(28-31)	Core sediment	4	-43	3040	2.4	13.2	0.2	6.5	0	8.6	0.6	6.6	0	20.9	0	11.2	19.8	5.9	4.1	0.332744				Soelen et al. (2017)	A 54 Ma history of the Amazon River inferred from terrigenous sediments and organic matter on the Ceara Rise
925B-20H-6-(60-63)	Core sediment	4	-43	3040	6.7	14.5	0.5	4.4	0.2	0.6	2.2	9.2	1.5	7.7	0.4	1.9	40.3	4	5.8	0.487979				Soelen et al. (2017)	A 55 Ma history of the Amazon River inferred from terrigenous sediments and organic matter on the Ceara Rise
925B-21H-3-(19-23)	Core sediment	4	-43	3040	3.3	23.7	0	9.5	0.1	0.6	2.4	7.3	0.7	11.7	0.3	2	28.1	4.5	5.7	0.320213				Soelen et al. (2017)	A 56 Ma history of the Amazon River inferred from terrigenous sediments and organic matter on the Ceara Rise
925B-21H-7-(44-47)	Core sediment	4	-43	3040	9.3	13.2	0	6.4	0.3	1.3	1.9	7.8	0.1	11.3	0.9	8.4	18.2	3.8	17.1	0.380211				Soelen et al. (2017)	A 57 Ma history of the Amazon River inferred from terrigenous sediments and organic matter on the Ceara Rise
925B-22H-7-(43-46)	Core sediment	4	-43	3040	7.9	14.6	0	2.8	0	1.4	1.9	10.9	0.9	8.2	0.2	3.9	34.4	4.2	8.7	0.436693				Soelen et al. (2017)	A 58 Ma history of the Amazon River inferred from terrigenous sediments and organic matter on the Ceara Rise
925B-23H-5-(42-45)	Core sediment	4	-43	3040	8	14.8	0.3	9.8	0.1	1.1	1.9	7.9	0.1	14.2	0.3	2.7	28.6	4.3	5.9	0.430726				Soelen et al. (2017)	A 59 Ma history of the Amazon River inferred from terrigenous sediments and organic matter on the Ceara Rise
925B-24H-3-(122-125)	Core sediment	4	-43	3040	21.8	14.6	0	1.4	0.3	0.8	2.2	10.6	1.3	5.5	0.7	3.9	22.9	4	10	0.456535				Soelen et al. (2017)	A 60 Ma history of the Amazon River inferred from terrigenous sediments and organic matter on the Ceara Rise
925B-25H-2-(25-28)	Core sediment	4	-43	3040	2.5	21.5	1.3	6.8	0	1.6	1.7	8.6	3.1	9.2	0.6	5.1	20.7	4.5	12.6	0.261796				Soelen et al. (2017)	A 61 Ma history of the Amazon River inferred from terrigenous sediments and organic matter on the Ceara Rise
925B-25H-7-(43-47)	Core sediment	4	-43	3040	2.9	13.4	0	2.7	0	1.9	1.3	13.9	1.3	5.3	0.6	7.4	27.2	4.2	17.9	0.332475				Soelen et al. (2017)	A 62 Ma history of the Amazon River inferred from terrigenous sediments and organic matter on the Ceara Rise
925B-26H-3-(91-94)	Core sediment	4	-43	3040	6.5	19.3	0	6	0	0.7	0.8	7.2	0.4	19.7	0.3	4.1	13.6	5.5	16	0.252532				Soelen et al. (2017)	A 63 Ma history of the Amazon River inferred from terrigenous sediments and organic matter on the Ceara Rise
925B-26H-6-(104-107)	Core sediment	4	-43	3040	17.2	16.8	0.3	3.5	0.2	0.5	1.4	9.5	1.3	9.3	0.5	5.5	16	3.9	14	0.364662				Soelen et al. (2017)	A 64 Ma history of the Amazon River inferred from terrigenous sediments and organic matter on the Ceara Rise
925B-27H-4-(46-50)	Core sediment	4	-43	3040	3.1	16.1	1.4	1.9	0	1.6	2	8	4.1	6.6	0.8	5.9	23.3	6.3	18.8	0.338142				Soelen et al. (2017)	A 65 Ma history of the Amazon River inferred from terrigenous sediments and organic matter on the Ceara Rise
925B-27H-7-(29-32)	Core sediment	4	-43	3040	1.8	21.3	0.9	5.8	0	10.5	1.4	9.7	2.1	12.3	0.5	3.2	15	7.1	8.3	0.200603				Soelen et al. (2017)	A 66 Ma history of the Amazon River inferred from terrigenous sediments and organic matter on the Ceara Rise
925B-28H-3-(59-62)	Core sediment	4	-43	3040	0.8	21.1	0.2	6.5	0.3	0.6	2	9.4	0.6	15.9	0.4	4.2	24.5	4.5	8.9	0.277628				Soelen et al. (2017)	A 67 Ma history of the Amazon River inferred from terrigenous sediments and organic matter on the Ceara Rise
925B-28H-7-(68-71)	Core sediment	4	-43	3040	4.1	11.7	0	1.7	0	1.7	4.5	15.9	5.6	1.6	1.3	2.2	27.3	5.4	17.1	0.361865				Soelen et al. (2017)	A 68 Ma history of the Amazon River inferred from terrigenous sediments and organic matter on the Ceara Rise
925B-29H-4-(44-47)	Core sediment	4	-43	3040	9.3	10.9	0.9	1.5	0	2.1	4.2	10.7	4.8	4.6	0.8	4.8	25.9	5.3	14.2	0.450876				Soelen et al. (2017)	A 69 Ma history of the Amazon River inferred from terrigenous sediments and organic matter on the Ceara Rise
925B-30H-3-(77-80)	Core sediment	4	-43	3040	2.2	15.1	0.2	5.1	0.4	1.4	7.8	8.6	0.2	11.4	0.4	5.7	27	4.2	10.2	0.40844				Soelen et al. (2017)	A 70 Ma history of the Amazon River inferred from terrigenous sediments and organic matter on the Ceara Rise
925B-30H-7-(43-46)	Core sediment	4	-43	3040	14.4	20.5	0	5.3	0.1	1	8.6	7.6	0	9.2	0.2	2.4	21.7	3	6	0.413425				Soelen et al. (2017)	A 71 Ma history of the Amazon River inferred from terrigenous sediments and organic matter on the Ceara Rise
925B-31H-4-(119-122)	Core sediment	4	-43	3040	4.1	17.6	0	7.1	0	1.1	3.7	10.7	0	13.5	0.3	3	30	3.7	5.2	0.368415				Soelen et al. (2017)	A 72 Ma history of the Amazon River inferred from terrigenous sediments and organic matter on the Ceara Rise
925B-32H-3-(50-53)	Core sediment	4	-43	3040	3.5	10.8	0.4	4	0	1	4.1	8.3	0	8.6	0.2	1.5	50.9	3.3	3.5	0.608828				Soelen et al. (2017)	A 73 Ma history of the Amazon River inferred from terrigenous sediments and organic matter on the Ceara Rise
925B-32H-7-(10-13)	Core sediment	4	-43	3040	7.7	12.7	0.5	2	0	1.5	7.1	9	1.6	3.6	0.4	2.7	41.7	3.4	6	0.556747				Soelen et al. (2017)	A 74 Ma history of the Amazon River inferred from terrigenous sediments and organic matter on the Ceara Rise
925A-3R-1-(95-98)	Core sediment	4	-43	3040	7.4	10	0.4	3.2	0.1	0.7	1.8	5.4	0	8	0.2	3.6	50	4.1	4.9	0.685218				Soelen et al. (2017)	A 75 Ma history of the Amazon River inferred from terrigenous sediments and organic matter on the Ceara Rise
925B-33H-7-(10-15)	Core sediment	4	-43	3040	6.9	12.1	0.3	5.1	0	1.2	2.9	5.9	0.2	8.8	0.2	3.2	43.8	3.5	5.8	0.599641				Soelen et al. (2017)	A 76 Ma history of the Amazon River inferred from terrigenous sediments and organic matter on the Ceara Rise
925A-4R-1-(58-61)	Core sediment	4	-43	3040	1.9	17.8	0.9	7.9	0	3.6	3	9.1	0	9.7	0.3	2.5	32.1	3.7	7.6	0.375749				Soelen et al. (2017)	A 77 Ma history of the Amazon River inferred from terrigenous sediments and organic matter on the Ceara Rise
925A-5R-1-(52-55)	Core sediment	4	-43	3040	3.9	16.5	0	4.8	0	1.6	3.1	9	0	8.4	0.2	1.2	43.7	3.5	4.1	0.475415				Soelen et al. (2017)	A 78 Ma history of the Amazon River inferred from terrigenous sediments and organic matter on the Ceara Rise
925A-5R-4-(52-55)	Core sediment	4	-43	3040	3.5	19.2	0	6.6	0	1.6	2	9.1	0	14	0.3	2.7	27.1	5	9.1	0.332831				Soelen et al. (2017)	A 79 Ma history of the Amazon River inferred from terrigenous sediments and organic matter on the Ceara Rise
925A-6R-1-(62-65)	Core sediment	4	-43	3040	11.9	9.7	0.3	4.4	0	0.7	1.4	4.8	0	14	0.1	2.2	40	4.8	5.6	0.669862				Soelen et al. (2017)	A 80 Ma history of the Amazon River inferred from terrigenous sediments and organic matter on the Ceara Rise
925A-6R3W-110	Core sediment	4	-43	3040	3.2	11.3	0.4	3.9	0	1.3	2.6	5.7	0.3	10	0.4	1.5	49.1	5.4	4.9	0.62628				Soelen et al. (2017)	A 81 Ma history of the Amazon River inferred from terrigenous sediments and organic matter on the Ceara Rise
925A-7R-3-(6-10)	Core sediment	4	-43	3040	4.4	10	0.4	1.6	0	0.8	5.3	7.8	2	5.5	0.5	1.6	49.7	5.9	4.4	0.637197				Soelen et al. (2017)	A 82 Ma history of the Amazon River inferred from terrigenous sediments and organic matter on the Ceara Rise
925A-8R-2-(136-139)	Core sediment	4	-43	3040	3.5	13.4	0.4	3.9	0	1.5	2.7	6.7	0.3	7.9	0.3	1.5	50	3.2	4.7	0.579328				Soelen et al. (2017)	A 83 Ma history of the Amazon River inferred from terrigenous sediments and organic matter on the Ceara Rise
925A-8R-6-(80-83)	Core sediment	4	-43	3040	3	7.4	0.1	3.3	0	0.5	1.2	3.8	0.2	7.7	0.1	1.3	64.4	4.2	2.7	0.852785				Soelen et al. (2017)	A 84 Ma history of the Amazon River inferred from terrigenous sediments and organic matter on the Ceara Rise
925A-9R-4-(131-134)	Core sediment	4	-43	3040	3.6	23.3	1.5	5.8	0	5.7	1.8	10.5	1.7	5	0.8	1.5	28.7	4.7	5.5	0.302953				Soelen et al. (2017)	A 85 Ma history of the Amazon River inferred from terrigenous sediments and organic matter on the Ceara Rise
925A-10R-1-(128-131)	Core sediment	4	-43	3040	2.4	17.6	0.8	4.5	0	6.8	3	11.6	1.3	6.4	0.5	2.1	31.2	4.9	7	0.352843				Soelen et al. (2017)	A 86 Ma history of the Amazon River inferred from terrigenous sediments and organic matter on the Ceara Rise
925A-11R-1-(41-44)	Core sediment	4	-43	3040	1.7	15.5	0	5.4	0	6.4	1.5	13.9	2	4.8	0.6	2	32.5	5.5	8.2	0.345234				Soelen et al. (2017)	A 87 Ma history of the Amazon River inferred from terrigenous sediments and organic matter on the Ceara Rise
925A-12R-1-(23-26)	Core sediment	4	-43	3040	3.5	6.8	0.2	2.1	0	0.8	2.4	6.4	0	6.4	0.3	4.1	52.3	3.8	10.8	0.733124				Soelen et al. (2017)	A 88 Ma history of the Amazon River inferred from terrigenous sediments and organic matter on the Ceara Rise
925A-13R-1-(48-51)	Core sediment	4	-43	3040	11.3	11.9	0.9	2.2	0.4	1.6	4.8	7.2	2.1	3.7	0.6	2.9	33	5.4	11.9	0.552751				Soelen et al. (2017)	A 89 Ma history of the Amazon River inferred from terrigenous sediments and organic matter on the Ceara Rise
925A-14R-1-(6-9)	Core sediment	4	-43	3040	3.7	10.8	0	3.6	0	1.2	4.1	9.2	1.4	2.8	0	2.3	43.5	5.4	12	0.55206				Soelen et al. (2017)	A 90 Ma history of the Amazon River inferred from terrigenous sediments and organic matter on the Ceara Rise
925A-14R-5-(125-128)	Core sediment	4	-43	3040	9	5.6	0.3	1.8	0.1	0.3	2.6	6.3	0.2	4.8	0.2	2	58.5	2.8	5.4	0.838267				Soelen et al. (2017)	A 91 Ma history of the Amazon River inferred from terrigenous sediments and organic matter on the Ceara Rise
925A-15R-1-(97-100)	Core sediment	4	-43	3040	10.9	5.8	0.3	1.2	0.1	0.4	3	4.4	0.9	3.2	0.1	1.7	61.3	3.8	2.9	0.922858				Soelen et al. (2017)	A 92 Ma history of the Amazon River inferred from terrigenous sediments and organic matter on the Ceara Rise
925A-15R-7-(20-23)	Core sediment	4	-43	3040	4.9	8.2	0.3	1.8	0	0.5	4	7.5	0	5	0.2	1.1	60.5	3.4	2.7	0.73403				Soelen et al. (2017)	A 93 Ma history of the Amazon River inferred from terrigenous sediments and organic matter on the Ceara Rise
925A-16R-4-(67-70)	Core sediment	4	-43	3040	14.3	6.9	0.4	1.3	0.1	0.3	4.3	6	1.2	3	0.1	1.4	54.4	3.4	3	0.823403				Soelen et al. (2017)	A 94 Ma history of the Amazon River inferred from terrigenous sediments and organic matter on the Ceara Rise
925A-17R-3-(137-140)	Core sediment	4	-43	3040	5.2	6.2	0.2	1.5	0.1	0.5	3.6	5.2	0.2	3.9	0.2	1.8	64.2	3.4	3.7	0.869438				Soelen et al. (2017)	A 95 Ma history of the Amazon River inferred from terrigenous sediments and organic matter on the Ceara Rise
925A-18R-3-(8-11)	Core sediment	4	-43	3040	5.8	4.3	0.4	1	0	0.3	5.2	9.4	0.8	2.3	0.2	1.3	62.5	3	3.5	0.803796				Soelen et al. (2017)	A 96 Ma history of the Amazon River inferred from terrigenous sediments and organic matter on the Ceara Rise
925A-18R-7-(16-19)	Core sediment	4	-43	3040	4.8	4.6	0.2	1	0.1	0.4	3.7	4.6	0.8	2.9	0.1	1.5	69.1	3.6	2.6	0.974732				Soelen et al. (2017)	A 97 Ma history of the Amazon River inferred from terrigenous sediments and organic matter on the Ceara Rise
925A-19R-3-(106-109)	Core sediment	4	-43	3040	4.1	4.7	0.2	1.1	0.1	0.3	2.8	4.6	0.8	2.7	0.1	1.7	70.3	3.6	3	0.968533				Soelen et al. (2017)	A 98 Ma history of the Amazon River inferred from terrigenous sediments and organic matter on the Ceara Rise
925A-20R-1-(55-58)	Core sediment	4	-43	3040	5	5.6	0.3	1.4	0	0.6	3.1	5.8	1	3.2	0.2	2.3	62.6	4	5	0.857438				Soelen et al. (2017)	A 99 Ma history of the Amazon River inferred from terrigenous sediments and organic matter on the Ceara Rise
925A-20R-4-(66-69)	Core sediment	4	-43	3040	3.1	4.6	0.2	1.2	0	0.3	3.5	5.1	0	3.3	0.1	1	71.7	3.3	2.6	0.957711				Soelen et al. (2017)	A 100 Ma history of the Amazon River inferred from terrigenous sediments and organic matter on the Ceara Rise
925A-22R-3-(26-29)	Core sediment	4	-43	3040	4.6	4.9	0.6	1	0	0.4	3.4	5.6	0.2	3.6	0.2	1.6	67	3.3	3.8	0.910777				Soelen et al. (2017)	A 101 Ma history of the Amazon River inferred from terrigenous sediments and organic matter on the Ceara Rise
925A-22R-7-(26-29)	Core sediment	4	-43	3040	3.5	4.6	0.3	1	0	0.6	4.5	7.7	0.8	2.4	0.2	1.7	64.9	2.3	5.5	0.840534				Soelen et al. (2017)	A 102 Ma history of the Amazon River inferred from terrigenous sediments and organic matter on the Ceara Rise
925A-23R-3-(136-139)	Core sediment	4	-43	3040	4.6	4.5	0.3	0.9	0.1	0.4	3.5	4.9	0.9	2.4	0.2	1.7	67.8	3.4	4.4	0.957821				Soelen et al. (2017)	A 103 Ma history of the Amazon River inferred from terrigenous sediments and organic matter on the Ceara Rise
925A-24R-1-(74-77)	Core sediment	4	-43	3040	4.7	4	0.2	0.9	0	0.4	3.1	5.1	0.7	2.4	0.1	1.6	70.1	3.6	3.1	0.980478				Soelen et al. (2017)	A 104 Ma history of the Amazon River inferred from terrigenous sediments and organic matter on the Ceara Rise
925A-26R-1-(13-16)	Core sediment	4	-43	3040	4.7	5.2	0.3	1.1	0	0.5	3.6	7.2	1.1	2.6	0.1	1.7	63.6	2.9	5.3	0.832406				Soelen et al. (2017)	A 105 Ma history of the Amazon River inferred from terrigenous sediments and organic matter on the Ceara Rise
925A-26R-8-(6-9)	Core sediment	4	-43	3040	16.8	3.2	0.2	0.6	0	0.3	12.4	3.6	0.7	1.7	0.1	1	54.7	2.1	2.6	1.1251				Soelen et al. (2017)	A 106 Ma history of the Amazon River inferred from terrigenous sediments and organic matter on the Ceara Rise
925A-29R-1-(42-45)	Core sediment	4	-43	3040	5.7	5	0.3	1.2	0	0.4	3.4	6.1	1.1	2.5	0.2	1.5	65.6	2.9	4	0.888164				Soelen et al. (2017)	A 107 Ma history of the Amazon River inferred from terrigenous sediments and organic matter on the Ceara Rise
925A-30R-5-(15-18)	Core sediment	4	-43	3040	4.8	4.9	0.3	1.3	0	0.6	3.1	5.8	1.2	2.7	0.1	1.4	66.5	3.7	3.6	0.900546				Soelen et al. (2017)	A 108 Ma history of the Amazon River inferred from terrigenous sediments and organic matter on the Ceara Rise
925A-32R-1-(38-41)	Core sediment	4	-43	3040	4.5	4.4	0.3	1.2	0	0.4	3	6.7	1.1	2.9	0.1	1.2	66.9	3.1	4	0.886643				Soelen et al. (2017)	A 109 Ma history of the Amazon River inferred from terrigenous sediments and organic matter on the Ceara Rise
925A-33R-6-(42-45)	Core sediment	4	-43	3040	4.7	6.1	0.4	1.1	0	0.5	3.9	6.1	1	2.6	0.2	1.7	63	3.4	5.3	0.836884				Soelen et al. (2017)	A 110 Ma history of the Amazon River inferred from terrigenous sediments and organic matter on the Ceara Rise
925A-36R-7-(46-49)	Core sediment	4	-43	3040	4.1	4.3	0.2	0.9	0.1	0.3	2.6	5.1	0.2	3.9	0.1	1.6	68.9	3.9	3.9	0.956291				Soelen et al. (2017)	A 111 Ma history of the Amazon River inferred from terrigenous sediments and organic matter on the Ceara Rise
925A-39R-4-(81-84)	Core sediment	4	-43	3040	5.3	4.6	0.2	1	0	0.3	2.6	4.9	0.2	4.3	0.1	1.5	67.5	3.9	3.5	0.951184				Soelen et al. (2017)	A 112 Ma history of the Amazon River inferred from terrigenous sediments and organic matter on the Ceara Rise
1	Core sediment	78.4669	72.7836	473	11	15	1	4	0	2	10	7	3	11	1	4	23	5	2	0.477121	0.736705	0.180418	32	De Jonge et al. (2016)	Branched glycerol dialkyl glycerol tetraethers and crenarchaeol record post-glacial sea level rise and shift in source of terrigenous brGDGTs in the Kara Sea (Arctic Ocean)
10	Core sediment	78.4669	72.7836	473	13	16	1	2	0	1	10	7	1	12	1	4	24	5	2	0.48337				De Jonge et al. (2016)	Branched glycerol dialkyl glycerol tetraethers and crenarchaeol record post-glacial sea level rise and shift in source of terrigenous brGDGTs in the Kara Sea (Arctic Ocean)
18	Core sediment	78.4669	72.7836	473	8	9	1	1	0	1	7	5	1	9	1	3	16	37	2	0.507084				De Jonge et al. (2016)	Branched glycerol dialkyl glycerol tetraethers and crenarchaeol record post-glacial sea level rise and shift in source of terrigenous brGDGTs in the Kara Sea (Arctic Ocean)
40	Core sediment	78.4669	72.7836	473	9	12	1	2	0	1	8	6	1	12	1	4	18	24	3	0.469003				De Jonge et al. (2016)	Branched glycerol dialkyl glycerol tetraethers and crenarchaeol record post-glacial sea level rise and shift in source of terrigenous brGDGTs in the Kara Sea (Arctic Ocean)
60	Core sediment	78.4669	72.7836	473	10	11	1	2	0	1	11	6	2	12	1	3	19	19	2	0.525426				De Jonge et al. (2016)	Branched glycerol dialkyl glycerol tetraethers and crenarchaeol record post-glacial sea level rise and shift in source of terrigenous brGDGTs in the Kara Sea (Arctic Ocean)
80	Core sediment	78.4669	72.7836	473	13	9	1	2	0	2	13	7	2	14	1	3	20	9	3	0.588272				De Jonge et al. (2016)	Branched glycerol dialkyl glycerol tetraethers and crenarchaeol record post-glacial sea level rise and shift in source of terrigenous brGDGTs in the Kara Sea (Arctic Ocean)
100	Core sediment	78.4669	72.7836	473	11	8	1	2	0	1	10	6	4	11	1	4	20	17	3	0.594235				De Jonge et al. (2016)	Branched glycerol dialkyl glycerol tetraethers and crenarchaeol record post-glacial sea level rise and shift in source of terrigenous brGDGTs in the Kara Sea (Arctic Ocean)
120	Core sediment	78.4669	72.7836	473	9	7	1	2	0	1	12	8	3	9	1	3	21	22	2	0.579784				De Jonge et al. (2016)	Branched glycerol dialkyl glycerol tetraethers and crenarchaeol record post-glacial sea level rise and shift in source of terrigenous brGDGTs in the Kara Sea (Arctic Ocean)
125	Core sediment	78.4669	72.7836	473	10	8	1	1	0	1	15	10	2	7	0	3	24	17	2	0.570802				De Jonge et al. (2016)	Branched glycerol dialkyl glycerol tetraethers and crenarchaeol record post-glacial sea level rise and shift in source of terrigenous brGDGTs in the Kara Sea (Arctic Ocean)
130	Core sediment	78.4669	72.7836	473	11	9	1	1	0	0	16	13	4	4	0	2	25	12	1	0.526809				De Jonge et al. (2016)	Branched glycerol dialkyl glycerol tetraethers and crenarchaeol record post-glacial sea level rise and shift in source of terrigenous brGDGTs in the Kara Sea (Arctic Ocean)
137	Core sediment	78.4669	72.7836	473	12	9	0	1	0	0	18	14	2	3	0	1	28	11	1	0.546757				De Jonge et al. (2016)	Branched glycerol dialkyl glycerol tetraethers and crenarchaeol record post-glacial sea level rise and shift in source of terrigenous brGDGTs in the Kara Sea (Arctic Ocean)
142	Core sediment	78.4669	72.7836	473	16	9	0	1	0	0	22	11	3	3	0	1	26	6	1	0.623249				De Jonge et al. (2016)	Branched glycerol dialkyl glycerol tetraethers and crenarchaeol record post-glacial sea level rise and shift in source of terrigenous brGDGTs in the Kara Sea (Arctic Ocean)
146	Core sediment	78.4669	72.7836	473	15	7	0	1	0	0	23	10	3	3	0	1	30	5	1	0.69897				De Jonge et al. (2016)	Branched glycerol dialkyl glycerol tetraethers and crenarchaeol record post-glacial sea level rise and shift in source of terrigenous brGDGTs in the Kara Sea (Arctic Ocean)
148	Core sediment	78.4669	72.7836	473	13	6	0	1	0	0	20	6	3	2	1	1	34	10	2	0.818446				De Jonge et al. (2016)	Branched glycerol dialkyl glycerol tetraethers and crenarchaeol record post-glacial sea level rise and shift in source of terrigenous brGDGTs in the Kara Sea (Arctic Ocean)
150	Core sediment	78.4669	72.7836	473	8	5	0	1	0	0	13	0	3	2	1	1	56	6	3	1.21484				De Jonge et al. (2016)	Branched glycerol dialkyl glycerol tetraethers and crenarchaeol record post-glacial sea level rise and shift in source of terrigenous brGDGTs in the Kara Sea (Arctic Ocean)
153	Core sediment	78.4669	72.7836	473	6	4	0	1	0	0	17	4	3	2	1	0	49	8	4	1				De Jonge et al. (2016)	Branched glycerol dialkyl glycerol tetraethers and crenarchaeol record post-glacial sea level rise and shift in source of terrigenous brGDGTs in the Kara Sea (Arctic Ocean)
155	Core sediment	78.4669	72.7836	473	13	6	0	0	0	0	20	8	3	2	0	1	31	13	2	0.745967				De Jonge et al. (2016)	Branched glycerol dialkyl glycerol tetraethers and crenarchaeol record post-glacial sea level rise and shift in source of terrigenous brGDGTs in the Kara Sea (Arctic Ocean)
160	Core sediment	78.4669	72.7836	473	13	6	0	0	0	0	26	9	3	2	0	0	35	3	2	0.773299				De Jonge et al. (2016)	Branched glycerol dialkyl glycerol tetraethers and crenarchaeol record post-glacial sea level rise and shift in source of terrigenous brGDGTs in the Kara Sea (Arctic Ocean)
170	Core sediment	78.4669	72.7836	473	15	6	0	0	0	0	25	9	3	2	0	0	31	6	1	0.758407				De Jonge et al. (2016)	Branched glycerol dialkyl glycerol tetraethers and crenarchaeol record post-glacial sea level rise and shift in source of terrigenous brGDGTs in the Kara Sea (Arctic Ocean)
180	Core sediment	78.4669	72.7836	473	16	6	0	0	0	0	25	9	3	2	0	0	30	5	1	0.758407				De Jonge et al. (2016)	Branched glycerol dialkyl glycerol tetraethers and crenarchaeol record post-glacial sea level rise and shift in source of terrigenous brGDGTs in the Kara Sea (Arctic Ocean)
190	Core sediment	78.4669	72.7836	473	18	7	0	0	0	0	26	8	3	2	0	0	30	2	1	0.773299				De Jonge et al. (2016)	Branched glycerol dialkyl glycerol tetraethers and crenarchaeol record post-glacial sea level rise and shift in source of terrigenous brGDGTs in the Kara Sea (Arctic Ocean)
200	Core sediment	78.4669	72.7836	473	19	7	0	0	0	0	26	8	3	2	0	0	29	2	1	0.773299				De Jonge et al. (2016)	Branched glycerol dialkyl glycerol tetraethers and crenarchaeol record post-glacial sea level rise and shift in source of terrigenous brGDGTs in the Kara Sea (Arctic Ocean)
210	Core sediment	78.4669	72.7836	473	15	6	0	0	0	0	26	9	3	2	0	0	31	5	1	0.763428				De Jonge et al. (2016)	Branched glycerol dialkyl glycerol tetraethers and crenarchaeol record post-glacial sea level rise and shift in source of terrigenous brGDGTs in the Kara Sea (Arctic Ocean)
215	Core sediment	78.4669	72.7836	473	15	5	0	0	0	0	24	6	3	1	1	0	36	7	2	0.893106				De Jonge et al. (2016)	Branched glycerol dialkyl glycerol tetraethers and crenarchaeol record post-glacial sea level rise and shift in source of terrigenous brGDGTs in the Kara Sea (Arctic Ocean)
234	Core sediment	78.4669	72.7836	473	13	5	0	0	0	0	23	7	2	2	1	0	38	6	2	0.855317				De Jonge et al. (2016)	Branched glycerol dialkyl glycerol tetraethers and crenarchaeol record post-glacial sea level rise and shift in source of terrigenous brGDGTs in the Kara Sea (Arctic Ocean)
244	Core sediment	78.4669	72.7836	473	14	5	0	1	0	0	24	7	2	1	1	0	37	6	2	0.860338				De Jonge et al. (2016)	Branched glycerol dialkyl glycerol tetraethers and crenarchaeol record post-glacial sea level rise and shift in source of terrigenous brGDGTs in the Kara Sea (Arctic Ocean)
254	Core sediment	78.4669	72.7836	473	14	5	0	0	0	0	24	6	3	1	1	0	36	8	2	0.888026				De Jonge et al. (2016)	Branched glycerol dialkyl glycerol tetraethers and crenarchaeol record post-glacial sea level rise and shift in source of terrigenous brGDGTs in the Kara Sea (Arctic Ocean)
264	Core sediment	78.4669	72.7836	473	14	4	0	0	0	0	24	6	3	1	1	0	38	7	2	0.934498				De Jonge et al. (2016)	Branched glycerol dialkyl glycerol tetraethers and crenarchaeol record post-glacial sea level rise and shift in source of terrigenous brGDGTs in the Kara Sea (Arctic Ocean)
269	Core sediment	78.4669	72.7836	473	13	4	0	0	0	0	25	4	3	1	1	0	38	7	2	1.02119				De Jonge et al. (2016)	Branched glycerol dialkyl glycerol tetraethers and crenarchaeol record post-glacial sea level rise and shift in source of terrigenous brGDGTs in the Kara Sea (Arctic Ocean)
274	Core sediment	78.4669	72.7836	473	15	5	0	1	0	0	25	6	2	1	1	0	37	5	2	0.90309				De Jonge et al. (2016)	Branched glycerol dialkyl glycerol tetraethers and crenarchaeol record post-glacial sea level rise and shift in source of terrigenous brGDGTs in the Kara Sea (Arctic Ocean)
284	Core sediment	78.4669	72.7836	473	14	5	0	1	0	0	24	7	2	2	0	0	36	6	2	0.855317				De Jonge et al. (2016)	Branched glycerol dialkyl glycerol tetraethers and crenarchaeol record post-glacial sea level rise and shift in source of terrigenous brGDGTs in the Kara Sea (Arctic Ocean)
292	Core sediment	78.4669	72.7836	473	14	6	0	0	0	0	24	8	3	2	0	0	35	6	2	0.793391				De Jonge et al. (2016)	Branched glycerol dialkyl glycerol tetraethers and crenarchaeol record post-glacial sea level rise and shift in source of terrigenous brGDGTs in the Kara Sea (Arctic Ocean)
GGOM1	Core sediment	28.8317	-87.16	889	7.59441	9.41116	1.01321	1.86437	0	0	7.19287	6.59925	4.99552	10.4872	0.893202	3.56507	31.129	9.93636	5.31841	0.587475	0.550724	0.0585043	132	Crampton-Flood et al. (2021)	Identifying marine and freshwater overprints on soil-derived branched GDGT temperature signals in Pliocene Mississippi and Amazon River fan sediments
GGOM2	Core sediment	28.8317	-87.16	889	6.19102	9.18912	0.977318	1.75331	0	0	6.8818	6.97164	4.61976	12.2412	0.808169	4.36653	34.3668	11.144	0.489295	0.594998				Crampton-Flood et al. (2021)	Identifying marine and freshwater overprints on soil-derived branched GDGT temperature signals in Pliocene Mississippi and Amazon River fan sediments
GGOM3	Core sediment	28.8317	-87.16	889	6.63935	9.21659	1.12467	1.77525	0	0	7.0245	7.3501	4.0683	11.2141	0.588621	3.77542	33.6841	9.26655	4.27239	0.586365				Crampton-Flood et al. (2021)	Identifying marine and freshwater overprints on soil-derived branched GDGT temperature signals in Pliocene Mississippi and Amazon River fan sediments
16	Core sediment	28.8317	-87.16	889	6.32306	8.38726	1.10081	1.86458	0	0	6.59544	6.69782	3.67585	11.0323	0.903524	3.98567	35.007	9.75543	4.67118	0.620866				Crampton-Flood et al. (2021)	Identifying marine and freshwater overprints on soil-derived branched GDGT temperature signals in Pliocene Mississippi and Amazon River fan sediments
GGOM4	Core sediment	28.8317	-87.16	889	5.50799	8.01752	0.908759	1.85418	0	0	7.29196	7.39485	4.18192	11.3214	0.832902	4.31465	32.813	10.2387	5.3222	0.597641				Crampton-Flood et al. (2021)	Identifying marine and freshwater overprints on soil-derived branched GDGT temperature signals in Pliocene Mississippi and Amazon River fan sediments
GGOM5	Core sediment	28.8317	-87.16	889	6.10556	9.04007	1.02737	1.81732	0	0	6.24659	6.8857	4.8766	12.8213	0.865519	4.04816	30.1566	10.7662	5.34302	0.564569				Crampton-Flood et al. (2021)	Identifying marine and freshwater overprints on soil-derived branched GDGT temperature signals in Pliocene Mississippi and Amazon River fan sediments
GGOM6	Core sediment	28.8317	-87.16	889	6.49429	8.98979	0.981067	2.04665	0	0	6.17978	7.7266	4.72893	12.4085	0.707877	3.95009	30.6013	10.2801	4.90495	0.554949				Crampton-Flood et al. (2021)	Identifying marine and freshwater overprints on soil-derived branched GDGT temperature signals in Pliocene Mississippi and Amazon River fan sediments
GGOM7	Core sediment	28.8317	-87.16	889	6.42381	9.65067	0.785073	1.90937	0	0	6.39794	7.33298	7.14202	12.7417	0.737461	4.35051	24.4653	12.4789	5.58425	0.504535				Crampton-Flood et al. (2021)	Identifying marine and freshwater overprints on soil-derived branched GDGT temperature signals in Pliocene Mississippi and Amazon River fan sediments
GGOM8	Core sediment	28.8317	-87.16	889	6.82149	9.2757	0.935194	1.76215	0	0	6.17024	8.00315	5.02975	13.2374	0.990358	3.978	27.2484	11.1141	5.43416	0.522296				Crampton-Flood et al. (2021)	Identifying marine and freshwater overprints on soil-derived branched GDGT temperature signals in Pliocene Mississippi and Amazon River fan sediments
GGOM8.1	Core sediment	28.8317	-87.16	889	0	0	1.60062	2.0378	0	0	9.87605	7.44504	5.32314	15.058	0.681568	4.61014	35.4661	11.9502	5.9513	0.850662				Crampton-Flood et al. (2021)	Identifying marine and freshwater overprints on soil-derived branched GDGT temperature signals in Pliocene Mississippi and Amazon River fan sediments
GGOM9	Core sediment	28.8317	-87.16	889	7.68455	9.85821	0.997484	1.90531	0.788449	0.674933	6.8981	7.19814	5.32897	11.8952	0.695459	4.43912	26.5844	9.69054	5.36115	0.533211				Crampton-Flood et al. (2021)	Identifying marine and freshwater overprints on soil-derived branched GDGT temperature signals in Pliocene Mississippi and Amazon River fan sediments
GGOM9.1	Core sediment	28.8317	-87.16	889	6.04691	9.02038	1.2777	2.04381	0	0	5.84132	8.11403	5.10678	12.7873	0.690288	3.88179	32.6106	8.72013	3.85894	0.555946				Crampton-Flood et al. (2021)	Identifying marine and freshwater overprints on soil-derived branched GDGT temperature signals in Pliocene Mississippi and Amazon River fan sediments
GGOM10	Core sediment	28.8317	-87.16	889	5.75368	7.91286	0.888307	1.71363	0	0	6.99943	6.91309	4.78407	10.7535	0.73509	4.08067	34.7112	9.53492	5.21952	0.623398				Crampton-Flood et al. (2021)	Identifying marine and freshwater overprints on soil-derived branched GDGT temperature signals in Pliocene Mississippi and Amazon River fan sediments
GOM10.2	Core sediment	28.8317	-87.16	889	6.3249	8.42649	1.15626	1.80063	0	0	7.0921	7.02657	4.16976	12.2629	0.46949	3.88232	32.126	10.2107	5.05188	0.596287				Crampton-Flood et al. (2021)	Identifying marine and freshwater overprints on soil-derived branched GDGT temperature signals in Pliocene Mississippi and Amazon River fan sediments
GGOM11	Core sediment	28.8317	-87.16	889	6.14064	9.10787	0.715184	1.86018	0	0	5.25864	7.31658	7.58362	12.2347	0.743934	3.45925	22.9777	14.8753	7.72635	0.490385				Crampton-Flood et al. (2021)	Identifying marine and freshwater overprints on soil-derived branched GDGT temperature signals in Pliocene Mississippi and Amazon River fan sediments
GOM11.1	Core sediment	28.8317	-87.16	889	7.71979	9.16501	0	0	0	0	7.87157	6.94236	6.45657	12.4032	0.982132	2.96609	27.1571	12.3158	6.0204	0.562765				Crampton-Flood et al. (2021)	Identifying marine and freshwater overprints on soil-derived branched GDGT temperature signals in Pliocene Mississippi and Amazon River fan sediments
GGOM12	Core sediment	28.8317	-87.16	889	9.75202	13.8214	1.41353	3.07493	0	0	7.04545	8.79912	0	0	0.975931	6.72841	27.7029	13.2123	7.47399	0.472355				Crampton-Flood et al. (2021)	Identifying marine and freshwater overprints on soil-derived branched GDGT temperature signals in Pliocene Mississippi and Amazon River fan sediments
GGOM12.1	Core sediment	28.8317	-87.16	889	7.57582	10.9679	1.13216	2.15933	0	0	5.93685	7.67382	4.89294	14.3202	0.646407	4.06709	23.8252	10.643	6.15919	0.477544				Crampton-Flood et al. (2021)	Identifying marine and freshwater overprints on soil-derived branched GDGT temperature signals in Pliocene Mississippi and Amazon River fan sediments
GGOM13	Core sediment	28.8317	-87.16	889	7.29134	10.8196	1.18289	2.16424	0	0	6.34062	7.37585	5.0975	13.4308	0.811262	4.53857	24.8413	10.439	5.66713	0.49338				Crampton-Flood et al. (2021)	Identifying marine and freshwater overprints on soil-derived branched GDGT temperature signals in Pliocene Mississippi and Amazon River fan sediments
GGOM13.1	Core sediment	28.8317	-87.16	889	6.45582	10.7562	1.10031	2.10681	0	0	5.87838	7.5155	5.5154	13.0562	1.08931	4.98412	24.0099	11.1082	6.42379	0.475539				Crampton-Flood et al. (2021)	Identifying marine and freshwater overprints on soil-derived branched GDGT temperature signals in Pliocene Mississippi and Amazon River fan sediments
GGOM13.2	Core sediment	28.8317	-87.16	889	7.73339	12.6059	1.11546	2.08195	0	0	7.23859	8.34414	4.66267	12.6774	0.73427	3.4283	25.7413	9.0339	4.60273	0.468842				Crampton-Flood et al. (2021)	Identifying marine and freshwater overprints on soil-derived branched GDGT temperature signals in Pliocene Mississippi and Amazon River fan sediments
GGOM14	Core sediment	28.8317	-87.16	889	6.4145	9.13142	1.06805	1.81092	0	0	6.6779	6.96879	4.67569	12.9732	0.804852	4.41395	29.0892	10.3788	5.59275	0.558701				Crampton-Flood et al. (2021)	Identifying marine and freshwater overprints on soil-derived branched GDGT temperature signals in Pliocene Mississippi and Amazon River fan sediments
GGOM14.1	Core sediment	28.8317	-87.16	889	7.08041	9.46117	0.915487	1.50174	0	0	7.59113	6.56481	5.55629	11.5985	0.917718	4.14055	28.8162	10.5564	5.29955	0.569793				Crampton-Flood et al. (2021)	Identifying marine and freshwater overprints on soil-derived branched GDGT temperature signals in Pliocene Mississippi and Amazon River fan sediments
GGOM14.2	Core sediment	28.8317	-87.16	889	6.49804	10.42	0.950711	1.88679	0	0	5.50562	7.62936	5.58567	12.5957	0.755065	3.74741	28.1032	10.6628	5.65958	0.508134				Crampton-Flood et al. (2021)	Identifying marine and freshwater overprints on soil-derived branched GDGT temperature signals in Pliocene Mississippi and Amazon River fan sediments
GGOM14.3	Core sediment	28.8317	-87.16	889	7.15271	11.4271	0.995022	2.12437	0	0	5.83056	9.21291	3.74329	13.7548	0.7162	3.70883	25.9354	10.4345	4.96432	0.460234				Crampton-Flood et al. (2021)	Identifying marine and freshwater overprints on soil-derived branched GDGT temperature signals in Pliocene Mississippi and Amazon River fan sediments
GGOM14.4	Core sediment	28.8317	-87.16	889	7.70842	9.23048	1.25925	2.01731	0	0	6.9839	6.4329	6.48185	10.4461	0.706143	4.26767	27.7612	10.7964	5.90834	0.569417				Crampton-Flood et al. (2021)	Identifying marine and freshwater overprints on soil-derived branched GDGT temperature signals in Pliocene Mississippi and Amazon River fan sediments
ED1	Core sediment	28.8317	-87.16	889	7.27541	9.51623	1.08646	2.28933	0	0	5.3256	7.65373	5.4032	15.6179	0.908941	4.79207	23.5723	10.8646	5.69422	0.49231				Crampton-Flood et al. (2021)	Identifying marine and freshwater overprints on soil-derived branched GDGT temperature signals in Pliocene Mississippi and Amazon River fan sediments
GGOM15.1	Core sediment	28.8317	-87.16	889	6.67886	9.14719	0.942197	2.10107	0	0	5.59705	7.65797	6.40052	14.7521	1.02187	4.72221	23.0162	11.5612	6.40154	0.491373				Crampton-Flood et al. (2021)	Identifying marine and freshwater overprints on soil-derived branched GDGT temperature signals in Pliocene Mississippi and Amazon River fan sediments
GGOM16	Core sediment	28.8317	-87.16	889	7.12411	10.0777	0	0	0	0	4.82633	6.38693	14.9084	14.9084	0.79503	4.65441	18.8638	11.3971	6.05789	0.458115				Crampton-Flood et al. (2021)	Identifying marine and freshwater overprints on soil-derived branched GDGT temperature signals in Pliocene Mississippi and Amazon River fan sediments
GGOM16.1	Core sediment	28.8317	-87.16	889	7.80269	9.88386	0.855895	1.878	0	0	4.66237	7.30797	6.03914	14.4469	1.03954	5.22429	22.1996	11.6706	6.98912	0.479481				Crampton-Flood et al. (2021)	Identifying marine and freshwater overprints on soil-derived branched GDGT temperature signals in Pliocene Mississippi and Amazon River fan sediments
GGOM17	Core sediment	28.8317	-87.16	889	7.63073	10.8938	1.0719	2.15774	0	0	5.04988	6.79295	6.23162	13.8056	0.914236	4.98922	22.2488	11.7532	6.46026	0.473472				Crampton-Flood et al. (2021)	Identifying marine and freshwater overprints on soil-derived branched GDGT temperature signals in Pliocene Mississippi and Amazon River fan sediments
GGOM17.1	Core sediment	28.8317	-87.16	889	6.97115	9.62689	1.1063	1.65756	0	0	5.08498	7.71499	5.37055	11.2458	0.841898	3.88235	28.0144	11.2905	7.19264	0.51991				Crampton-Flood et al. (2021)	Identifying marine and freshwater overprints on soil-derived branched GDGT temperature signals in Pliocene Mississippi and Amazon River fan sediments
GGOM17.2	Core sediment	28.8317	-87.16	889	7.06786	8.26446	0.818005	1.89047	0	0	5.9109	6.81965	4.0945	12.7397	0.648447	4.11982	31.8126	10.0502	5.76341	0.598729				Crampton-Flood et al. (2021)	Identifying marine and freshwater overprints on soil-derived branched GDGT temperature signals in Pliocene Mississippi and Amazon River fan sediments
GGOM18	Core sediment	28.8317	-87.16	889	9.30395	9.30395	0.96644	1.95211	0	0	7.25328	6.43995	4.75108	12.1321	0.96124	4.69729	26.0005	10.0899	6.14817	0.568569				Crampton-Flood et al. (2021)	Identifying marine and freshwater overprints on soil-derived branched GDGT temperature signals in Pliocene Mississippi and Amazon River fan sediments
GGOM18.1	Core sediment	28.8317	-87.16	889	7.53928	8.24976	1.02946	1.80018	0	0	6.25422	7.30833	3.6499	12.9578	0.847343	4.74359	28.7862	10.5642	6.26977	0.572502				Crampton-Flood et al. (2021)	Identifying marine and freshwater overprints on soil-derived branched GDGT temperature signals in Pliocene Mississippi and Amazon River fan sediments
GGOM19	Core sediment	28.8317	-87.16	889	8.48968	10.1818	1.24582	2.04871	0	0	5.85161	7.67946	5.78913	13.0297	0.947494	5.75146	20.7415	11.3622	6.88153	0.471905				Crampton-Flood et al. (2021)	Identifying marine and freshwater overprints on soil-derived branched GDGT temperature signals in Pliocene Mississippi and Amazon River fan sediments
GGOM19.2	Core sediment	28.8317	-87.16	889	5.94961	7.32793	0.89844	2.10942	0	0	5.98557	6.60099	5.53032	12.2015	1.18256	5.09924	29.236	10.7874	7.091	0.597236				Crampton-Flood et al. (2021)	Identifying marine and freshwater overprints on soil-derived branched GDGT temperature signals in Pliocene Mississippi and Amazon River fan sediments
GGOM20	Core sediment	28.8317	-87.16	889	8.40394	1.26846	2.60526	2.60526	0	0	8.18362	7.6156	6.4125	14.351	1.06323	5.39745	24.3853	10.6511	7.05733	0.749114				Crampton-Flood et al. (2021)	Identifying marine and freshwater overprints on soil-derived branched GDGT temperature signals in Pliocene Mississippi and Amazon River fan sediments
GGOM21	Core sediment	28.8317	-87.16	889	7.54057	10.8398	1.09119	2.39873	0.961987	1.42031	5.45103	6.64748	5.80295	13.7995	0.838294	5.04097	20.9896	10.8575	6.32014	0.46882				Crampton-Flood et al. (2021)	Identifying marine and freshwater overprints on soil-derived branched GDGT temperature signals in Pliocene Mississippi and Amazon River fan sediments
ED2	Core sediment	28.8317	-87.16	889	7.36744	9.92905	1.08585	2.74296	0	0	6.43801	7.29944	4.30712	14.7122	1.00651	5.30456	24.4826	9.27164	6.05264	0.508175				Crampton-Flood et al. (2021)	Identifying marine and freshwater overprints on soil-derived branched GDGT temperature signals in Pliocene Mississippi and Amazon River fan sediments
GGOM22	Core sediment	28.8317	-87.16	889	7.56768	9.997	1.18132	2.32299	0	0	6.08422	7.20838	4.36584	15.1929	0.800808	4.96269	25.2851	9.41177	5.61935	0.513627				Crampton-Flood et al. (2021)	Identifying marine and freshwater overprints on soil-derived branched GDGT temperature signals in Pliocene Mississippi and Amazon River fan sediments
GGOM23	Core sediment	28.8317	-87.16	889	6.49267	10.1192	1.45816	2.45628	0	0	5.87263	6.89008	6.42854	11.0222	1.15907	4.54057	26.7754	10.3852	6.39998	0.518663				Crampton-Flood et al. (2021)	Identifying marine and freshwater overprints on soil-derived branched GDGT temperature signals in Pliocene Mississippi and Amazon River fan sediments
GGOM24	Core sediment	28.8317	-87.16	889	7.89698	9.48402	0.864497	2.09882	0	0	7.21497	6.63425	4.48281	13.2968	0.768606	3.99554	27.9866	9.96543	5.3107	0.565127				Crampton-Flood et al. (2021)	Identifying marine and freshwater overprints on soil-derived branched GDGT temperature signals in Pliocene Mississippi and Amazon River fan sediments
ED3	Core sediment	28.8317	-87.16	889	7.32165	9.23321	1.18541	2.48864	0	0	6.04727	7.0812	3.71492	16.7111	0.795884	5.18166	24.4055	10.2431	5.59042	0.520536				Crampton-Flood et al. (2021)	Identifying marine and freshwater overprints on soil-derived branched GDGT temperature signals in Pliocene Mississippi and Amazon River fan sediments
GGOM25	Core sediment	28.8317	-87.16	889	7.46312	9.29208	1.032	2.01084	0	0	7.07061	6.33303	5.8827	11.1573	0.865912	4.88278	27.8432	9.9287	6.23772	0.56962				Crampton-Flood et al. (2021)	Identifying marine and freshwater overprints on soil-derived branched GDGT temperature signals in Pliocene Mississippi and Amazon River fan sediments
GGOM26	Core sediment	28.8317	-87.16	889	8.56957	10.6667	1.25456	2.24416	0	0	6.40882	7.873	6.01213	12.3034	0.841544	4.97453	21.6214	10.3579	6.87222	0.47336				Crampton-Flood et al. (2021)	Identifying marine and freshwater overprints on soil-derived branched GDGT temperature signals in Pliocene Mississippi and Amazon River fan sediments
GGOM27	Core sediment	28.8317	-87.16	889	7.75851	9.51329	1.30212	2.43149	0	0	6.48973	7.14054	5.64717	10.776	1.18925	3.64128	30.1616	9.008	4.94101	0.564268				Crampton-Flood et al. (2021)	Identifying marine and freshwater overprints on soil-derived branched GDGT temperature signals in Pliocene Mississippi and Amazon River fan sediments
GGOM28	Core sediment	28.8317	-87.16	889	7.01439	8.86774	1.08276	2.17783	0	0	6.34747	7.52658	5.45976	12.2184	0.703088	4.85379	26.4138	10.5674	6.76706	0.534811				Crampton-Flood et al. (2021)	Identifying marine and freshwater overprints on soil-derived branched GDGT temperature signals in Pliocene Mississippi and Amazon River fan sediments
GGOM29	Core sediment	28.8317	-87.16	889	8.00908	10.2941	1.23827	2.29737	0	0	6.64697	7.97231	5.40442	12.5526	0.898796	5.16769	22.7667	9.95383	6.79789	0.484117				Crampton-Flood et al. (2021)	Identifying marine and freshwater overprints on soil-derived branched GDGT temperature signals in Pliocene Mississippi and Amazon River fan sediments
GGOM29.1	Core sediment	28.8317	-87.16	889	7.46053	9.32916	1.19054	2.23888	0	0	6.60093	6.94321	3.43733	11.2921	0.618597	4.25831	30.2791	9.84529	6.50597	0.571115				Crampton-Flood et al. (2021)	Identifying marine and freshwater overprints on soil-derived branched GDGT temperature signals in Pliocene Mississippi and Amazon River fan sediments
GGOM30	Core sediment	28.8317	-87.16	889	7.17623	9.41657	1.00465	2.06701	0	0	6.79147	6.79833	5.03447	13.1731	0.81582	4.54478	26.2988	10.3433	6.53542	0.541991				Crampton-Flood et al. (2021)	Identifying marine and freshwater overprints on soil-derived branched GDGT temperature signals in Pliocene Mississippi and Amazon River fan sediments
GGOM30.1	Core sediment	28.8317	-87.16	889	7.05097	8.3355	0	0	0	0	7.60441	7.37494	3.83614	13.4344	1.11323	4.36223	29.335	10.475	7.07813	0.579792				Crampton-Flood et al. (2021)	Identifying marine and freshwater overprints on soil-derived branched GDGT temperature signals in Pliocene Mississippi and Amazon River fan sediments
GGOM31	Core sediment	28.8317	-87.16	889	7.84639	10.5288	1.05415	1.98242	0	0	6.64832	7.70369	5.04515	12.5359	0.772894	4.42724	25.105	10.0872	6.26293	0.501324				Crampton-Flood et al. (2021)	Identifying marine and freshwater overprints on soil-derived branched GDGT temperature signals in Pliocene Mississippi and Amazon River fan sediments
GGOM31.1	Core sediment	28.8317	-87.16	889	6.72382	8.82183	0.951884	1.665	0	0	6.06171	7.79571	5.30968	12.9985	0.600196	4.41252	28.7813	9.91594	5.96195	0.54424				Crampton-Flood et al. (2021)	Identifying marine and freshwater overprints on soil-derived branched GDGT temperature signals in Pliocene Mississippi and Amazon River fan sediments
GGOM31.2	Core sediment	28.8317	-87.16	889	7.43544	8.81789	1.14876	2.28147	0	0	6.89158	6.49427	4.49429	11.331	0.813771	4.24132	31.7434	8.82161	5.48527	0.603008				Crampton-Flood et al. (2021)	Identifying marine and freshwater overprints on soil-derived branched GDGT temperature signals in Pliocene Mississippi and Amazon River fan sediments
GGOM32	Core sediment	28.8317	-87.16	889	7.50103	9.95421	1.16219	2.21036	0	0	6.15492	8.13074	4.6031	13.7291	0.667637	5.17617	23.4149	10.4011	6.89461	0.484274				Crampton-Flood et al. (2021)	Identifying marine and freshwater overprints on soil-derived branched GDGT temperature signals in Pliocene Mississippi and Amazon River fan sediments
GGOM32.1	Core sediment	28.8317	-87.16	889	6.54127	7.8948	0	0	0	0	6.43961	5.84875	4.64598	11.8054	0.977714	7.42452	27.0251	10.6528	10.7441	0.592276				Crampton-Flood et al. (2021)	Identifying marine and freshwater overprints on soil-derived branched GDGT temperature signals in Pliocene Mississippi and Amazon River fan sediments
GGOM33	Core sediment	28.8317	-87.16	889	7.57675	10.194	1.07135	2.01411	0	0	6.20922	7.07133	5.19206	12.8054	0.768542	5.01966	23.8228	11.2268	7.02805	0.502193				Crampton-Flood et al. (2021)	Identifying marine and freshwater overprints on soil-derived branched GDGT temperature signals in Pliocene Mississippi and Amazon River fan sediments
GGOM33.1	Core sediment	28.8317	-87.16	889	9.68437	8.31066	1.18986	2.10189	0	0	5.81861	6.08105	4.45021	11.6624	0.77431	4.5546	28.4162	9.92842	7.0274	0.607638				Crampton-Flood et al. (2021)	Identifying marine and freshwater overprints on soil-derived branched GDGT temperature signals in Pliocene Mississippi and Amazon River fan sediments
GGOM33.2	Core sediment	28.8317	-87.16	889	7.71215	9.40234	1.04396	1.88352	0	0	6.18132	6.87502	4.96177	10.8422	0.779562	4.45101	29.1892	10.3223	6.35561	0.56191				Crampton-Flood et al. (2021)	Identifying marine and freshwater overprints on soil-derived branched GDGT temperature signals in Pliocene Mississippi and Amazon River fan sediments
GGOM34	Core sediment	28.8317	-87.16	889	7.18025	8.71751	1.11866	2.06262	0	0	6.53389	8.07131	4.82182	13.0148	1.03697	4.50019	26.7272	10.4666	5.74819	0.532605				Crampton-Flood et al. (2021)	Identifying marine and freshwater overprints on soil-derived branched GDGT temperature signals in Pliocene Mississippi and Amazon River fan sediments
GGOM34.1	Core sediment	28.8317	-87.16	889	8.07185	9.75292	1.03134	1.47857	0	0	6.98236	8.55915	5.42488	10.7992	0.848114	4.16411	27.0808	9.90498	5.9017	0.518638				Crampton-Flood et al. (2021)	Identifying marine and freshwater overprints on soil-derived branched GDGT temperature signals in Pliocene Mississippi and Amazon River fan sediments
GGOM35	Core sediment	28.8317	-87.16	889	7.288	9.37571	1.17253	2.05686	0	0	5.89596	7.59919	4.54882	13.711	0.91154	4.69035	25.8305	10.3261	6.59344	0.518298				Crampton-Flood et al. (2021)	Identifying marine and freshwater overprints on soil-derived branched GDGT temperature signals in Pliocene Mississippi and Amazon River fan sediments
GGOM35.1	Core sediment	28.8317	-87.16	889	7.13255	8.3116	1.14615	2.13982	0	0	6.69018	6.75104	4.0447	10.3924	0.848926	4.74261	31.6669	9.96008	6.17311	0.604229				Crampton-Flood et al. (2021)	Identifying marine and freshwater overprints on soil-derived branched GDGT temperature signals in Pliocene Mississippi and Amazon River fan sediments
GGOM36.1	Core sediment	28.8317	-87.16	889	7.84346	8.84775	0.903543	1.98347	0	0	6.59059	7.54769	4.50426	9.87593	0.942611	3.06596	33.6248	8.94983	5.32011	0.594529				Crampton-Flood et al. (2021)	Identifying marine and freshwater overprints on soil-derived branched GDGT temperature signals in Pliocene Mississippi and Amazon River fan sediments
GGOM37	Core sediment	28.8317	-87.16	889	9.76656	10.4337	0	0	0	0	8.04782	7.5868	4.82993	9.83889	0.879506	3.43308	33.198	7.98501	4.00067	0.583289				Crampton-Flood et al. (2021)	Identifying marine and freshwater overprints on soil-derived branched GDGT temperature signals in Pliocene Mississippi and Amazon River fan sediments
GGOM37.1	Core sediment	28.8317	-87.16	889	8.73524	8.37684	0.934328	1.90897	0	0	7.32948	9.03573	4.59244	11.0735	0.647223	3.95462	30.3271	8.65869	4.42584	0.563987				Crampton-Flood et al. (2021)	Identifying marine and freshwater overprints on soil-derived branched GDGT temperature signals in Pliocene Mississippi and Amazon River fan sediments
GGOM37.2	Core sediment	28.8317	-87.16	889	7.60562	8.63251	0.959219	1.74605	0	0	7.09922	6.80614	3.61058	11.6142	0.675759	3.71487	33.5299	9.42545	4.58052	0.615349				Crampton-Flood et al. (2021)	Identifying marine and freshwater overprints on soil-derived branched GDGT temperature signals in Pliocene Mississippi and Amazon River fan sediments
GGOM38	Core sediment	28.8317	-87.16	889	8.55774	8.71254	1.0746	2.2639	0	0	6.97283	7.91938	3.69002	12.6223	0.591296	3.91017	30.4199	8.75268	4.51268	0.575509				Crampton-Flood et al. (2021)	Identifying marine and freshwater overprints on soil-derived branched GDGT temperature signals in Pliocene Mississippi and Amazon River fan sediments
GGOM38.1	Core sediment	28.8317	-87.16	889	7.96879	10.2016	0.950029	2.43193	0	0	5.94217	7.61293	4.4529	14.2636	0.763713	5.04169	26.3396	8.90558	5.12547	0.513141				Crampton-Flood et al. (2021)	Identifying marine and freshwater overprints on soil-derived branched GDGT temperature signals in Pliocene Mississippi and Amazon River fan sediments
GGOM38.2	Core sediment	28.8317	-87.16	889	7.90048	9.1577	1.30093	2.47493	0	0	6.31243	7.40694	5.12846	11.3851	4.50873	1.23631	26.1542	10.3052	6.72855	0.536173				Crampton-Flood et al. (2021)	Identifying marine and freshwater overprints on soil-derived branched GDGT temperature signals in Pliocene Mississippi and Amazon River fan sediments
GGOM39	Core sediment	28.8317	-87.16	889	8.31218	8.39379	1.21585	2.11772	0	0	7.59546	6.39189	4.88854	11.2003	0.812325	4.70761	29.5518	8.59265	6.21991	0.610081				Crampton-Flood et al. (2021)	Identifying marine and freshwater overprints on soil-derived branched GDGT temperature signals in Pliocene Mississippi and Amazon River fan sediments
GGOM39.2	Core sediment	28.8317	-87.16	889	7.10638	7.7334	1.24048	1.97674	0	0	8.17404	6.7497	5.42523	12.3631	0.741108	4.86428	27.8658	9.33291	6.42678	0.599782				Crampton-Flood et al. (2021)	Identifying marine and freshwater overprints on soil-derived branched GDGT temperature signals in Pliocene Mississippi and Amazon River fan sediments
GGOM40	Core sediment	28.8317	-87.16	889	6.76801	9.2113	1.05074	2.3005	0	0	7.13483	7.40606	4.65382	12.5493	0.851136	4.39244	28.305	9.31567	6.06122	0.549002				Crampton-Flood et al. (2021)	Identifying marine and freshwater overprints on soil-derived branched GDGT temperature signals in Pliocene Mississippi and Amazon River fan sediments
GGOM40.1	Core sediment	28.8317	-87.16	889	6.25264	8.80372	0.85939	1.95172	0	0	5.41187	7.81712	3.27499	12.7021	0.905108	4.09778	31.0559	10.5431	6.32456	0.552704				Crampton-Flood et al. (2021)	Identifying marine and freshwater overprints on soil-derived branched GDGT temperature signals in Pliocene Mississippi and Amazon River fan sediments
GGOM40.3	Core sediment	28.8317	-87.16	889	6.28958	8.0843	1.03285	2.0614	0	0	6.19646	6.60742	3.75075	11.8641	0.666067	4.23418	33.337	9.79045	6.0854	0.614789				Crampton-Flood et al. (2021)	Identifying marine and freshwater overprints on soil-derived branched GDGT temperature signals in Pliocene Mississippi and Amazon River fan sediments
GGOM40.4	Core sediment	28.8317	-87.16	889	6.02682	9.04846	1.19305	2.49523	0	0	6.40603	7.30271	4.67628	11.8966	0.767766	4.22299	30.21	9.30913	6.445	0.557259				Crampton-Flood et al. (2021)	Identifying marine and freshwater overprints on soil-derived branched GDGT temperature signals in Pliocene Mississippi and Amazon River fan sediments
GGOM40.6	Core sediment	28.8317	-87.16	889	7.63282	9.82236	1.13956	2.10011	0	0	6.06582	7.72834	4.88107	12.2219	0.624881	4.55944	27.1131	9.63739	6.47323	0.521839				Crampton-Flood et al. (2021)	Identifying marine and freshwater overprints on soil-derived branched GDGT temperature signals in Pliocene Mississippi and Amazon River fan sediments
GGOM41	Core sediment	28.8317	-87.16	889	7.39932	9.79763	1.10206	2.29492	0	0	5.86413	7.29552	5.41496	13.3642	0.742855	5.29664	23.6644	10.8502	6.91315	0.499741				Crampton-Flood et al. (2021)	Identifying marine and freshwater overprints on soil-derived branched GDGT temperature signals in Pliocene Mississippi and Amazon River fan sediments
ED7	Core sediment	28.8317	-87.16	889	7.02766	9.30251	1.08055	2.25454	0	0	5.80899	7.06829	4.0013	13.8725	0.857131	5.13873	24.9827	11.1508	7.4542	0.519851				Crampton-Flood et al. (2021)	Identifying marine and freshwater overprints on soil-derived branched GDGT temperature signals in Pliocene Mississippi and Amazon River fan sediments
GGOM42	Core sediment	28.8317	-87.16	889	8.10257	9.8206	1.20456	2.58969	0	0	6.96201	7.07681	4.48928	12.5175	0.736572	4.31832	28.1263	8.43175	5.62412	0.55097				Crampton-Flood et al. (2021)	Identifying marine and freshwater overprints on soil-derived branched GDGT temperature signals in Pliocene Mississippi and Amazon River fan sediments
GGOM42.1	Core sediment	28.8317	-87.16	889	8.63369	8.03924	1.28999	2.68308	0	0	6.9034	8.35859	3.38752	3.38752	12.5648	0.746961	29.1815	9.45581	5.36789	0.571371				Crampton-Flood et al. (2021)	Identifying marine and freshwater overprints on soil-derived branched GDGT temperature signals in Pliocene Mississippi and Amazon River fan sediments
ED8	Core sediment	28.8317	-87.16	889	8.23459	9.83873	1.09295	2.54524	0	0	5.90324	8.17042	4.25632	12.7262	0.669461	4.64131	27.5912	8.81208	5.51824	0.520759				Crampton-Flood et al. (2021)	Identifying marine and freshwater overprints on soil-derived branched GDGT temperature signals in Pliocene Mississippi and Amazon River fan sediments
GGOM43	Core sediment	28.8317	-87.16	889	9.229	10.6579	1.30956	2.66584	0	0	6.49768	7.38352	4.91467	12.4015	0.937065	4.52967	24.1695	9.34216	5.96186	0.506689				Crampton-Flood et al. (2021)	Identifying marine and freshwater overprints on soil-derived branched GDGT temperature signals in Pliocene Mississippi and Amazon River fan sediments
GGOM43.1	Core sediment	28.8317	-87.16	889	6.14064	7.97589	1.19257	2.26501	0	0	4.77654	7.08236	3.74019	15.2202	1.06247	4.44651	27.6841	11.1191	7.29438	0.551873				Crampton-Flood et al. (2021)	Identifying marine and freshwater overprints on soil-derived branched GDGT temperature signals in Pliocene Mississippi and Amazon River fan sediments
GGOM44	Core sediment	28.8317	-87.16	889	9.48321	9.95307	1.0875	2.49116	0	0	5.44049	8.1666	3.52387	15.0318	0.701214	5.15548	23.4561	9.44447	6.06508	0.493894				Crampton-Flood et al. (2021)	Identifying marine and freshwater overprints on soil-derived branched GDGT temperature signals in Pliocene Mississippi and Amazon River fan sediments
GGOM44.1	Core sediment	28.8317	-87.16	889	8.93306	11.8305	1.05044	2.03676	0	0	8.81434	4.04613	5.47415	11.8028	0.8857	4.87186	24.2757	9.1584	6.82004	0.561918				Crampton-Flood et al. (2021)	Identifying marine and freshwater overprints on soil-derived branched GDGT temperature signals in Pliocene Mississippi and Amazon River fan sediments
GGOM45	Core sediment	28.8317	-87.16	889	8.02536	11.0468	1.11281	2.38642	0	0	4.93159	8.04166	5.40436	14.3228	0.857862	5.58684	20.7236	10.3358	7.22413	0.441608				Crampton-Flood et al. (2021)	Identifying marine and freshwater overprints on soil-derived branched GDGT temperature signals in Pliocene Mississippi and Amazon River fan sediments
GGOM45.1	Core sediment	28.8317	-87.16	889	6.38687	9.43831	0.986903	1.68064	0	0	5.36735	7.3262	3.66967	13.4099	0.810866	4.87398	28.626	10.5778	6.84549	0.532585				Crampton-Flood et al. (2021)	Identifying marine and freshwater overprints on soil-derived branched GDGT temperature signals in Pliocene Mississippi and Amazon River fan sediments
GGOM46	Core sediment	28.8317	-87.16	889	8.28966	10.3441	1.2318	1.97491	0	0	6.50132	7.50203	5.55517	12.7959	1.01	4.74052	24.1358	9.70333	6.21549	0.502597				Crampton-Flood et al. (2021)	Identifying marine and freshwater overprints on soil-derived branched GDGT temperature signals in Pliocene Mississippi and Amazon River fan sediments
GGOM46.1	Core sediment	28.8317	-87.16	889	9.23238	11.5009	0.994072	1.91222	0	0	4.91099	7.85591	4.43322	11.9151	0.829757	4.55512	25.6256	9.7093	6.52536	0.484943				Crampton-Flood et al. (2021)	Identifying marine and freshwater overprints on soil-derived branched GDGT temperature signals in Pliocene Mississippi and Amazon River fan sediments
GGOM47	Core sediment	28.8317	-87.16	889	9.7302	11.4533	1.25603	2.25127	0	0	6.3865	7.75948	5.79952	11.6911	0.951968	4.36109	21.7172	10.109	6.53339	0.472641				Crampton-Flood et al. (2021)	Identifying marine and freshwater overprints on soil-derived branched GDGT temperature signals in Pliocene Mississippi and Amazon River fan sediments
GGOM48	Core sediment	28.8317	-87.16	889	9.16894	10.1203	1.21046	1.82604	0	0	6.17429	7.90827	4.56648	11.4766	0.985582	4.47915	25.8406	9.89557	6.34777	0.516452				Crampton-Flood et al. (2021)	Identifying marine and freshwater overprints on soil-derived branched GDGT temperature signals in Pliocene Mississippi and Amazon River fan sediments
ED9	Core sediment	28.8317	-87.16	889	8.84613	9.41002	1.25467	1.88553	0	0	6.44957	7.64785	4.33495	10.5202	0.838796	4.66977	29.4283	8.9871	5.72707	0.558937				Crampton-Flood et al. (2021)	Identifying marine and freshwater overprints on soil-derived branched GDGT temperature signals in Pliocene Mississippi and Amazon River fan sediments
GGOM49	Core sediment	28.8317	-87.16	889	7.44571	8.44629	1.05919	2.14721	0	0	6.17135	7.63803	4.28944	11.3183	0.619456	4.19826	32.3361	9.08287	5.24776	0.586251				Crampton-Flood et al. (2021)	Identifying marine and freshwater overprints on soil-derived branched GDGT temperature signals in Pliocene Mississippi and Amazon River fan sediments
GGOM50	Core sediment	28.8317	-87.16	889	8.30415	9.418	1.02917	1.48892	0	0	6.74668	8.78341	4.43804	9.82521	0.790447	3.32707	30.8428	9.84739	5.15874	0.546719				Crampton-Flood et al. (2021)	Identifying marine and freshwater overprints on soil-derived branched GDGT temperature signals in Pliocene Mississippi and Amazon River fan sediments
ED10	Core sediment	28.8317	-87.16	889	8.64125	9.35541	1.10408	1.78538	0	0	7.55574	8.24133	3.74216	8.92691	0.742719	3.58505	32.851	8.56984	4.89909	0.578334				Crampton-Flood et al. (2021)	Identifying marine and freshwater overprints on soil-derived branched GDGT temperature signals in Pliocene Mississippi and Amazon River fan sediments
GGOM51	Core sediment	28.8317	-87.16	889	7.39067	8.19345	0.841708	1.29131	0	0	8.93501	8.32828	3.66013	7.10534	0.582997	2.4709	40.0387	7.5957	3.56581	0.644589				Crampton-Flood et al. (2021)	Identifying marine and freshwater overprints on soil-derived branched GDGT temperature signals in Pliocene Mississippi and Amazon River fan sediments
ED11	Core sediment	28.8317	-87.16	889	7.57897	9.1513	0	0	0	0	8.0383	8.55063	4.46965	10.1053	0.71373	3.90432	33.3899	8.9393	5.15865	0.576164				Crampton-Flood et al. (2021)	Identifying marine and freshwater overprints on soil-derived branched GDGT temperature signals in Pliocene Mississippi and Amazon River fan sediments
ED12	Core sediment	28.8317	-87.16	889	8.3741	8.82419	0.993758	1.58717	0	0	7.88847	8.3741	3.96792	9.27428	0.767527	3.5889	32.691	8.65837	5.01025	0.585057				Crampton-Flood et al. (2021)	Identifying marine and freshwater overprints on soil-derived branched GDGT temperature signals in Pliocene Mississippi and Amazon River fan sediments
GGOM52	Core sediment	28.8317	-87.16	889	6.49486	6.89158	0.627903	1.03605	0	0	12.3152	9.24331	3.61558	6.35704	0.595102	1.8773	38.6216	8.90662	3.41785	0.658915				Crampton-Flood et al. (2021)	Identifying marine and freshwater overprints on soil-derived branched GDGT temperature signals in Pliocene Mississippi and Amazon River fan sediments
ED13	Core sediment	28.8317	-87.16	889	10.0195	9.56866	1.08879	1.75342	0	0	7.76514	9.16788	4.85948	8.7504	0.87003	3.30645	29.0567	9.16788	4.62569	0.544068				Crampton-Flood et al. (2021)	Identifying marine and freshwater overprints on soil-derived branched GDGT temperature signals in Pliocene Mississippi and Amazon River fan sediments
GGOM53	Core sediment	28.8317	-87.16	889	9.47491	9.15435	1.14241	1.73823	0	0	6.64069	8.00909	4.43831	10.5463	0.798363	4.22406	26.6231	10.3934	6.81673	0.542838				Crampton-Flood et al. (2021)	Identifying marine and freshwater overprints on soil-derived branched GDGT temperature signals in Pliocene Mississippi and Amazon River fan sediments
ED14	Core sediment	28.8317	-87.16	889	7.89829	10.0816	1.23932	2.62634	0	0	6.06819	7.73775	4.65549	13.3243	0.680665	5.29763	24.5617	9.31099	6.51769	0.499984				Crampton-Flood et al. (2021)	Identifying marine and freshwater overprints on soil-derived branched GDGT temperature signals in Pliocene Mississippi and Amazon River fan sediments
GGOM55	Core sediment	28.8317	-87.16	889	8.69121	9.84123	1.22017	2.37186	0	0	5.90359	7.7862	5.07175	12.8485	0.925557	4.86023	23.524	10.26	6.69569	0.500027				Crampton-Flood et al. (2021)	Identifying marine and freshwater overprints on soil-derived branched GDGT temperature signals in Pliocene Mississippi and Amazon River fan sediments
GGOM56	Core sediment	28.8317	-87.16	889	9.26482	10.7248	1.31119	2.01005	0	0	5.5708	7.17802	5.01416	11.2008	0.782656	4.24673	26.6244	10.0673	6.00432	0.520594				Crampton-Flood et al. (2021)	Identifying marine and freshwater overprints on soil-derived branched GDGT temperature signals in Pliocene Mississippi and Amazon River fan sediments
GGOM57	Core sediment	28.8317	-87.16	889	7.98722	9.7143	1.12753	1.85908	0	0	6.14343	8.11133	4.17624	11.934	0.732874	4.43907	28.4418	9.62144	5.71174	0.529978				Crampton-Flood et al. (2021)	Identifying marine and freshwater overprints on soil-derived branched GDGT temperature signals in Pliocene Mississippi and Amazon River fan sediments
GGOM59	Core sediment	28.8317	-87.16	889	6.90556	8.10881	1.00156	1.7962	0	0	6.74606	7.44737	4.94422	10.6422	0.847413	4.73322	28.6168	10.9267	7.28387	0.57021				Crampton-Flood et al. (2021)	Identifying marine and freshwater overprints on soil-derived branched GDGT temperature signals in Pliocene Mississippi and Amazon River fan sediments
GGOM58	Core sediment	28.8317	-87.16	889	7.83427	8.54638	0.997799	2.0088	0	0	6.73065	7.81934	4.524	9.38672	0.798126	4.07786	32.5287	8.94769	5.79968	0.58856				Crampton-Flood et al. (2021)	Identifying marine and freshwater overprints on soil-derived branched GDGT temperature signals in Pliocene Mississippi and Amazon River fan sediments
GGOM60	Core sediment	28.8317	-87.16	889	6.77336	9.06857	0.87788	1.8356	0	0	6.25619	7.00905	4.87217	11.8398	1.0919	5.09352	25.7794	11.7999	7.70271	0.533244				Crampton-Flood et al. (2021)	Identifying marine and freshwater overprints on soil-derived branched GDGT temperature signals in Pliocene Mississippi and Amazon River fan sediments
ED18	Core sediment	28.8317	-87.16	889	6.71532	8.18304	0	0	0	0	8.80632	8.86664	3.86031	10.1936	0.69767	4.14179	33.9787	9.02748	5.52908	0.591432				Crampton-Flood et al. (2021)	Identifying marine and freshwater overprints on soil-derived branched GDGT temperature signals in Pliocene Mississippi and Amazon River fan sediments
GGOM61	Core sediment	28.8317	-87.16	889	6.97658	9.63651	0	0	0	0	7.61741	6.54187	3.95385	10.2255	1.43723	5.49007	30.085	10.8316	7.20442	0.575378				Crampton-Flood et al. (2021)	Identifying marine and freshwater overprints on soil-derived branched GDGT temperature signals in Pliocene Mississippi and Amazon River fan sediments
GGOM62	Core sediment	28.8317	-87.16	889	8.17281	10.1393	1.09272	1.79545	0	0	5.78403	8.06762	5.61325	10.1528	0.760614	4.72236	26.2489	10.5291	6.921	0.50627				Crampton-Flood et al. (2021)	Identifying marine and freshwater overprints on soil-derived branched GDGT temperature signals in Pliocene Mississippi and Amazon River fan sediments
GGOM63	Core sediment	28.8317	-87.16	889	5.75441	6.7436	0.709369	1.2627	0	0	9.852	8.8626	3.11825	7.7888	0.539815	2.8373	39.4376	9.15914	3.93444	0.655816				Crampton-Flood et al. (2021)	Identifying marine and freshwater overprints on soil-derived branched GDGT temperature signals in Pliocene Mississippi and Amazon River fan sediments
GGOM64	Core sediment	28.8317	-87.16	889	5.83955	7.63077	0.7726	1.21839	0	0	8.65508	9.42614	3.98882	9.14295	0.789901	3.05547	33.5554	10.6863	5.23864	0.581727				Crampton-Flood et al. (2021)	Identifying marine and freshwater overprints on soil-derived branched GDGT temperature signals in Pliocene Mississippi and Amazon River fan sediments
GGOM65	Core sediment	28.8317	-87.16	889	5.73497	6.53742	0	0	0	0	8.93959	7.98843	3.68633	8.24865	0.864475	2.74766	39.6979	10.3772	5.17731	0.676067				Crampton-Flood et al. (2021)	Identifying marine and freshwater overprints on soil-derived branched GDGT temperature signals in Pliocene Mississippi and Amazon River fan sediments
GGOM66	Core sediment	28.8317	-87.16	889	5.1702	6.29344	0.602981	1.18159	0	0	9.73737	9.54456	3.58166	7.02306	0.708936	2.26008	41.096	9.00797	3.7922	0.656675				Crampton-Flood et al. (2021)	Identifying marine and freshwater overprints on soil-derived branched GDGT temperature signals in Pliocene Mississippi and Amazon River fan sediments
GGOM67	Core sediment	28.8317	-87.16	889	5.2685	6.31951	0.534018	1.0661	0	0	12.0601	9.34905	3.38617	7.37335	0.676031	2.43202	38.9129	8.65931	3.96293	0.661761				Crampton-Flood et al. (2021)	Identifying marine and freshwater overprints on soil-derived branched GDGT temperature signals in Pliocene Mississippi and Amazon River fan sediments
ED19	Core sediment	28.8317	-87.16	889	9.76126	10.8346	1.22415	2.01607	0	0	5.94668	8.26734	4.2497	12.7926	0.829635	5.00392	23.3516	9.71775	6.0047	0.483559				Crampton-Flood et al. (2021)	Identifying marine and freshwater overprints on soil-derived branched GDGT temperature signals in Pliocene Mississippi and Amazon River fan sediments
GGOM68	Core sediment	28.8317	-87.16	889	9.86279	11.006	0	0	0	0	7.00209	6.83011	6.67654	10.2628	1.09499	4.53561	26.4247	8.83492	7.46944	0.534924				Crampton-Flood et al. (2021)	Identifying marine and freshwater overprints on soil-derived branched GDGT temperature signals in Pliocene Mississippi and Amazon River fan sediments
GGOM69	Core sediment	28.8317	-87.16	889	9.92703	10.4698	1.12313	1.39759	0	0	7.13915	8.31734	4.23664	8.91381	0.680304	3.7883	29.4372	9.34438	5.22532	0.54099				Crampton-Flood et al. (2021)	Identifying marine and freshwater overprints on soil-derived branched GDGT temperature signals in Pliocene Mississippi and Amazon River fan sediments
GGOM70	Core sediment	28.8317	-87.16	889	8.89169	8.89295	0.860193	1.59481	0	0	8.36592	9.23176	3.8913	8.96263	0.82793	3.47007	30.6136	9.65863	4.73855	0.561246				Crampton-Flood et al. (2021)	Identifying marine and freshwater overprints on soil-derived branched GDGT temperature signals in Pliocene Mississippi and Amazon River fan sediments
GGOM71	Core sediment	28.8317	-87.16	889	8.65596	8.50387	0.959327	1.5321	0	0	6.72196	8.93332	4.7508	9.15473	0.887266	3.45145	30.2839	10.1932	5.97211	0.558546				Crampton-Flood et al. (2021)	Identifying marine and freshwater overprints on soil-derived branched GDGT temperature signals in Pliocene Mississippi and Amazon River fan sediments
ED21	Core sediment	28.8317	-87.16	889	8.37213	9.22525	1.18858	1.63394	0	0	6.39116	9.42769	4.69938	10.2663	0.861795	3.9764	27.1841	10.2663	6.50684	0.511728				Crampton-Flood et al. (2021)	Identifying marine and freshwater overprints on soil-derived branched GDGT temperature signals in Pliocene Mississippi and Amazon River fan sediments
GGOM72	Core sediment	28.8317	-87.16	889	9.02062	9.33609	1.24776	1.66259	0	0	6.58081	7.61271	4.57551	10.7154	0.870375	4.06126	28.1252	9.96477	6.22689	0.553874				Crampton-Flood et al. (2021)	Identifying marine and freshwater overprints on soil-derived branched GDGT temperature signals in Pliocene Mississippi and Amazon River fan sediments
GGOM73	Core sediment	28.8317	-87.16	889	7.44073	7.82633	0.780033	1.24504	0	0	11.2505	8.13368	3.05356	9.22584	0.58392	3.31068	33.6753	8.52567	4.94872	0.631556				Crampton-Flood et al. (2021)	Identifying marine and freshwater overprints on soil-derived branched GDGT temperature signals in Pliocene Mississippi and Amazon River fan sediments
ED22	Core sediment	28.8317	-87.16	889	8.50513	8.80979	1.15264	2.34843	0	0	6.57561	8.53052	4.49375	11.7548	0.581395	4.1637	28.1812	8.80979	6.09323	0.543432				Crampton-Flood et al. (2021)	Identifying marine and freshwater overprints on soil-derived branched GDGT temperature signals in Pliocene Mississippi and Amazon River fan sediments
GGOM74	Core sediment	28.8317	-87.16	889	7.17979	9.42063	1.68903	1.83992	0	0	6.28605	7.72907	5.50484	11.155	0.870345	4.42157	27.0424	10.0053	6.85602	0.526603				Crampton-Flood et al. (2021)	Identifying marine and freshwater overprints on soil-derived branched GDGT temperature signals in Pliocene Mississippi and Amazon River fan sediments
GGOM75	Core sediment	28.8317	-87.16	889	7.75902	8.58609	1.263	1.54921	0	0	7.88092	7.19163	4.65356	10.2417	0.804344	4.39806	29.0799	10.0407	6.55185	0.583694				Crampton-Flood et al. (2021)	Identifying marine and freshwater overprints on soil-derived branched GDGT temperature signals in Pliocene Mississippi and Amazon River fan sediments
ED23	Core sediment	28.8317	-87.16	889	7.95459	8.99718	1.00784	1.6276	0	0	8.86203	8.30212	3.88076	9.24818	0.751052	3.47531	33.0154	8.55311	4.32483	0.588897				Crampton-Flood et al. (2021)	Identifying marine and freshwater overprints on soil-derived branched GDGT temperature signals in Pliocene Mississippi and Amazon River fan sediments
ED24	Core sediment	28.8317	-87.16	889	9.25611	8.67305	1.12968	1.89738	0	0	6.55945	7.48263	4.56732	10.6895	0.767698	4.15432	29.639	9.3047	5.87921	0.581328				Crampton-Flood et al. (2021)	Identifying marine and freshwater overprints on soil-derived branched GDGT temperature signals in Pliocene Mississippi and Amazon River fan sediments
ED25	Core sediment	28.8317	-87.16	889	8.95475	11.0151	1.42114	2.50416	0	0	5.7321	7.29059	6.31323	14.5548	1.11208	5.70568	18.9133	9.58872	6.89437	0.452629				Crampton-Flood et al. (2021)	Identifying marine and freshwater overprints on soil-derived branched GDGT temperature signals in Pliocene Mississippi and Amazon River fan sediments
EDCF1	Core sediment	4.20413	-43.4892	3040	10.2136	11.1975	0	0	0.28483	0.545757	3.82083	8.2296	0.825806	4.85036	0.121393	2.32972	50.6882	4.88378	2.00868	0.636644	0.46511	0.0952809	14	Crampton-Flood et al. (2021)	Identifying marine and freshwater overprints on soil-derived branched GDGT temperature signals in Pliocene Mississippi and Amazon River fan sediments
EDCF2	Core sediment	4.20413	-43.4892	3040	0.710222	12.1747	0.298742	1.1749	0.122419	0.394815	3.36383	10.5395	0.309066	4.32542	0.0790266	0.578842	59.6801	4.44033	1.80805	0.580559				Crampton-Flood et al. (2021)	Identifying marine and freshwater overprints on soil-derived branched GDGT temperature signals in Pliocene Mississippi and Amazon River fan sediments
EDCF3	Core sediment	4.20413	-43.4892	3040	3.98322	15.3576	0	0	0	0	3.16486	10.1848	1.05891	4.22419	0.119637	1.16979	54.7349	4.1982	1.80387	0.534376				Crampton-Flood et al. (2021)	Identifying marine and freshwater overprints on soil-derived branched GDGT temperature signals in Pliocene Mississippi and Amazon River fan sediments
EDCF4	Core sediment	4.20413	-43.4892	3040	0.657282	13.0189	0	0	0	0	3.25381	10.7587	0.671267	3.55225	0.0734104	1.02804	60.6888	4.70116	1.59641	0.570174				Crampton-Flood et al. (2021)	Identifying marine and freshwater overprints on soil-derived branched GDGT temperature signals in Pliocene Mississippi and Amazon River fan sediments
EDCF5	Core sediment	4.20413	-43.4892	3040	1.66534	10.7532	1.34097	3.32963	0.633016	2.61601	2.08438	6.82768	2.10576	24.1359	0.579308	11.9585	22.7	6.26504	3.00519	0.398713				Crampton-Flood et al. (2021)	Identifying marine and freshwater overprints on soil-derived branched GDGT temperature signals in Pliocene Mississippi and Amazon River fan sediments
EDCF6	Core sediment	4.20413	-43.4892	3040	0.471107	21.7446	0	0	0	0	0.880104	13.8002	1.33396	11.4054	0.184356	2.90525	39.0915	5.14656	3.03693	0.329966				Crampton-Flood et al. (2021)	Identifying marine and freshwater overprints on soil-derived branched GDGT temperature signals in Pliocene Mississippi and Amazon River fan sediments
EDCF7	Core sediment	4.20413	-43.4892	3040	6.81376	14.8963	0	0	0	0	3.85901	13.6033	0.372951	5.36028	0.10223	0.720998	48.1435	4.09487	2.03274	0.486254				Crampton-Flood et al. (2021)	Identifying marine and freshwater overprints on soil-derived branched GDGT temperature signals in Pliocene Mississippi and Amazon River fan sediments
EDCF8	Core sediment	4.20413	-43.4892	3040	0.307143	19.8241	0.308777	8.20152	0.251424	1.38843	2.27012	8.13852	0.6007	6.6304	0.17061	2.13551	43.9525	3.18834	2.63184	0.425534				Crampton-Flood et al. (2021)	Identifying marine and freshwater overprints on soil-derived branched GDGT temperature signals in Pliocene Mississippi and Amazon River fan sediments
EDCF9	Core sediment	4.20413	-43.4892	3040	2.5949	18.0919	0.326792	4.20504	0.61152	1.68981	2.21469	12.2952	0.708522	7.10526	0.196245	2.40615	42.0786	3.43968	2.0356	0.405351				Crampton-Flood et al. (2021)	Identifying marine and freshwater overprints on soil-derived branched GDGT temperature signals in Pliocene Mississippi and Amazon River fan sediments
EDCF10	Core sediment	4.20413	-43.4892	3040	1.11917	19.3778	0.506845	3.76014	0	0	2.81712	12.1832	0.725669	4.78654	0.106708	0.634041	48.6117	3.50385	1.86723	0.425692				Crampton-Flood et al. (2021)	Identifying marine and freshwater overprints on soil-derived branched GDGT temperature signals in Pliocene Mississippi and Amazon River fan sediments
EDCF14	Core sediment	4.20413	-43.4892	3040	3.4849	26.0432	0.25897	7.84233	0.242317	0.291196	2.09488	6.99642	0.270915	6.50415	0.0511468	0.999435	40.5036	3.16896	1.24757	0.379267				Crampton-Flood et al. (2021)	Identifying marine and freshwater overprints on soil-derived branched GDGT temperature signals in Pliocene Mississippi and Amazon River fan sediments
EDCF11	Core sediment	4.20413	-43.4892	3040	4.70479	8.58199	0	0	0	0	1.28673	6.29615	2.51764	25.0447	2.1199	17.2537	17.8069	9.7695	4.61808	0.414899				Crampton-Flood et al. (2021)	Identifying marine and freshwater overprints on soil-derived branched GDGT temperature signals in Pliocene Mississippi and Amazon River fan sediments
EDCF12	Core sediment	4.20413	-43.4892	3040	1.74176	25.1204	0.552592	0.246723	0.504258	0.567095	2.80981	9.52258	2.04112	10.8106	0.149487	1.26409	36.9589	4.06226	3.64833	0.342074				Crampton-Flood et al. (2021)	Identifying marine and freshwater overprints on soil-derived branched GDGT temperature signals in Pliocene Mississippi and Amazon River fan sediments
EDCF13	Core sediment	4.20413	-43.4892	3040	1.72546	12.8308	0	0	0	0	2.30545	9.16382	0.374594	7.40532	0	0	57.9882	5.10531	3.101	0.582033				Crampton-Flood et al. (2021)	Identifying marine and freshwater overprints on soil-derived branched GDGT temperature signals in Pliocene Mississippi and Amazon River fan sediments
MT1-1	Core sediment	11.4308	142.363	10840	0	71.8	-	-	-	-	0	10.4	0	0	0	0	13.6	2.7	1.48646	0.0662412	0.0602413	0.00598706	10	This study/Xiao et al. (2020)	Predominance of hexamethylated 6-methyl branched glycerol dialkyl glycerol tetraethers in the Mariana Trench: source and environmental implication
MT1-2	Core sediment	11.4308	142.363	10840	0	69	-	-	-	-	0	12.1	0	1.3	0	0	13.5	2.4	1.58662	0.06701				This study/Xiao et al. (2020)	Predominance of hexamethylated 7-methyl branched glycerol dialkyl glycerol tetraethers in the Mariana Trench: source and environmental implication
MT1-3	Core sediment	11.4308	142.363	10840	0	76.2	-	-	-	-	0	9.5	0	0.6	0	0	11.1	1.4	0.639977	0.0527779				This study/Xiao et al. (2020)	Predominance of hexamethylated 8-methyl branched glycerol dialkyl glycerol tetraethers in the Mariana Trench: source and environmental implication
MT1-4	Core sediment	11.4308	142.363	10840	0	73.9	-	-	-	-	0	9.2	0	0.4	0	0	14.2	1.4	0.926607	0.0682849				This study/Xiao et al. (2020)	Predominance of hexamethylated 9-methyl branched glycerol dialkyl glycerol tetraethers in the Mariana Trench: source and environmental implication
MT1-5	Core sediment	11.4308	142.363	10840	0	75	-	-	-	-	0	10.3	0	0.8	0	0	11.1	2	0.823914	0.0530125				This study/Xiao et al. (2020)	Predominance of hexamethylated 10-methyl branched glycerol dialkyl glycerol tetraethers in the Mariana Trench: source and environmental implication
MT1-6	Core sediment	11.4308	142.363	10840	0	76	-	-	-	-	0	9.1	0	0	0	0	11.2	2.1	0.916936	0.0535773				This study/Xiao et al. (2020)	Predominance of hexamethylated 11-methyl branched glycerol dialkyl glycerol tetraethers in the Mariana Trench: source and environmental implication
MT1-7	Core sediment	11.4308	142.363	10840	0	71.5	-	-	-	-	0	11.3	0	1.2	0	0	13.4	1.5	1.02905	0.0652692				This study/Xiao et al. (2020)	Predominance of hexamethylated 12-methyl branched glycerol dialkyl glycerol tetraethers in the Mariana Trench: source and environmental implication
MT1-8	Core sediment	11.4308	142.363	10840	0	70.9	-	-	-	-	0	12.7	0	0	0	0	13	2.2	1.12569	0.0629916				This study/Xiao et al. (2020)	Predominance of hexamethylated 13-methyl branched glycerol dialkyl glycerol tetraethers in the Mariana Trench: source and environmental implication
MT1-9	Core sediment	11.4308	142.363	10840	0	76.3	-	-	-	-	0	9.2	0	0	0	0	11.8	2	0.656525	0.0560977				This study/Xiao et al. (2020)	Predominance of hexamethylated 14-methyl branched glycerol dialkyl glycerol tetraethers in the Mariana Trench: source and environmental implication
MT1-10	Core sediment	11.4308	142.363	10840	0	73.3	-	-	-	-	0	10.6	0	1	0	0.4	11.8	1.8	1.00488	0.0571506				This study/Xiao et al. (2020)	Predominance of hexamethylated 15-methyl branched glycerol dialkyl glycerol tetraethers in the Mariana Trench: source and environmental implication
KT6-1	Core sediment	-32.15	-177.4	9555	6.03397	18.5166	-	-	-	-	10.2445	9.69398	3.57174	7.07563	0.817174	2.58999	28.4492	8.90414	4.103	0.412543	0.391042	0.0236668	12	This study
KT6-2	Core sediment	-32.15	-177.4	9555	6.45667	21.3348	-	-	-	-	10.9272	9.44414	3.7996	7.75537	1.11014	2.80282	24.8612	7.89897	3.60913	0.375212				This study
KT6-3	Core sediment	-32.15	-177.4	9555	5.59194	22.3763	-	-	-	-	10.9966	10.0247	4.08073	6.33621	0.902334	2.55009	25.4322	8.05464	3.65421	0.361141				This study
KT6-4	Core sediment	-32.15	-177.4	9555	5.90931	21.2349	-	-	-	-	10.6374	11.0398	3.55626	6.5975	1.0733	2.43148	25.806	7.84788	3.86619	0.364036				This study
KT6-5	Core sediment	-32.15	-177.4	9555	5.01803	20.8504	-	-	-	-	10.3835	10.5088	3.08514	7.249	1.05147	2.48173	26.4856	9.01913	3.86727	0.368421				This study
KT6-6	Core sediment	-32.15	-177.4	9555	5.31626	19.9394	-	-	-	-	10.0889	10.864	3.72695	6.72135	0.874134	2.15532	27.4579	8.4002	4.45564	0.378671				This study
KT6-7	Core sediment	-32.15	-177.4	9555	6.20615	17.7555	-	-	-	-	10.7007	10.5492	4.30589	7.99345	1.25907	2.62858	26.0902	8.24608	4.26512	0.401242				This study
KT6-8	Core sediment	-32.15	-177.4	9555	7.66662	17.1136	-	-	-	-	11.6508	9.31626	4.56994	7.66631	0.872861	2.53333	25.8552	8.7469	4.00814	0.432833				This study
KT6-9	Core sediment	-32.15	-177.4	9555	7.00983	20.0696	-	-	-	-	10.4858	9.90418	4.35071	7.62944	0.929569	2.40766	25.0663	8.38839	3.75846	0.383811				This study
KT6-10	Core sediment	-32.15	-177.4	9555	5.92049	20.3366	-	-	-	-	10.8205	10.2274	3.29041	7.2666	0.900109	3.0499	25.6496	8.64786	3.89053	0.377842				This study
KT6-11	Core sediment	-32.15	-177.4	9555	6.38878	18.1834	-	-	-	-	10.4554	10.0643	3.49704	7.8197	0.826891	2.67702	27.4735	8.5198	4.09418	0.409746				This study
KT6-12	Core sediment	-32.15	-177.4	9555	7.15154	18.0923	-	-	-	-	11.3864	9.25949	3.77489	7.23259	0.9125	2.53941	27.2229	8.43898	3.98909	0.427007				This study
KT4-1	Core sediment	-31.14	-176.81	9300	5.2042	30.7828	-	-	-	-	7.34319	11.2688	2.58836	5.33756	1.04647	3.09226	23.647	6.1913	3.49809	0.26968	0.225505	0.02489	10	This study
KT4-2	Core sediment	-31.14	-176.81	9300	5.55871	32.4487	-	-	-	-	7.15066	11.8232	2.77588	5.08793	1.09421	2.96094	22.2406	6.25006	2.60908	0.252717				This study
KT4-3	Core sediment	-31.14	-176.81	9300	4.8551	34.0696	-	-	-	-	8.6378	12.1764	2.09134	5.49324	0.861732	2.35799	21.1181	5.59797	2.74065	0.242643				This study
KT4-4	Core sediment	-31.14	-176.81	9300	5.32718	33.1862	-	-	-	-	7.61761	11.8063	2.95876	5.13634	1.55269	2.93329	19.9435	6.5979	2.94032	0.23829				This study
KT4-5	Core sediment	-31.14	-176.81	9300	3.93699	37.5566	-	-	-	-	7.58312	11.8453	2.06024	4.32513	0.836453	1.62657	21.2758	5.80405	3.1497	0.221117				This study
KT4-6	Core sediment	-31.14	-176.81	9300	2.78059	36.0613	-	-	-	-	6.95953	13.0411	2.34419	4.25198	0.588503	1.54293	23.4373	6.18307	2.80957	0.224191				This study
KT4-7	Core sediment	-31.14	-176.81	9300	3.4819	34.5891	-	-	-	-	7.17524	13.2616	2.24078	5.17717	0.629687	1.90153	21.1251	6.92491	3.49304	0.221204				This study
KT4-8	Core sediment	-31.14	-176.81	9300	3.18089	39.3436	-	-	-	-	6.69842	12.5896	1.71249	4.63612	0.480056	1.35428	21.9067	5.62659	2.4712	0.20738				This study
KT4-9	Core sediment	-31.14	-176.81	9300	2.93167	41.8271	-	-	-	-	6.40914	9.50935	2.31105	7.47764	0.792478	2.21059	18.6402	4.63536	3.25542	0.188943				This study
KT4-10	Core sediment	-31.14	-176.81	9300	3.60974	39.9016	-	-	-	-	6.10617	9.43044	1.35244	9.92067	1.23419	2.8006	17.1619	5.24567	3.23657	0.188882				This study
KT3-1	Core sediment	-30.38	-176.64	9540	8.42516	13.7139	-	-	-	-	11.3604	8.84488	5.40758	8.89157	1.08562	3.55167	23.9097	9.9583	4.85123	0.467896	0.453331	0.0271557	10	This study
KT3-2	Core sediment	-30.38	-176.64	9540	9.19686	18.5391	-	-	-	-	12.5516	9.93576	3.99859	8.43689	1.69849	2.68351	21.1736	7.25641	4.52922	0.399218				This study
KT3-3	Core sediment	-30.38	-176.64	9540	9.09939	16.1526	-	-	-	-	11.1294	9.4349	4.03966	8.88589	0.840465	3.13819	24.4006	8.54204	4.33687	0.438414				This study
KT3-4	Core sediment	-30.38	-176.64	9540	9.58153	12.6769	-	-	-	-	12.454	9.6942	5.47454	8.19015	1.24413	3.69763	22.6651	9.41164	4.91019	0.476852				This study
KT3-5	Core sediment	-30.38	-176.64	9540	10.0992	13.1076	-	-	-	-	12.4698	8.75065	5.34594	8.65073	0.95916	2.83695	23.9726	9.50461	4.30274	0.495439				This study
KT3-6	Core sediment	-30.38	-176.64	9540	11.2211	13.8044	-	-	-	-	12.6214	9.57367	5.54308	8.36818	1.03318	3.46921	21.1791	8.74278	4.44389	0.466246				This study
KT3-7	Core sediment	-30.38	-176.64	9540	11.147	14.8156	-	-	-	-	13.178	8.98585	4.5717	9.00363	1.33439	2.96975	21.7182	8.44924	3.82656	0.46753				This study
KT3-8	Core sediment	-30.38	-176.64	9540	11.4451	14.3922	-	-	-	-	12.2577	9.31083	5.88407	8.23902	1.30957	3.47831	20.5562	8.56573	4.56119	0.457462				This study
KT3-9	Core sediment	-30.38	-176.64	9540	10.3222	14.5004	-	-	-	-	12.2872	9.80133	5.1577	8.59046	1.56889	3.37863	20.9962	8.42179	4.97519	0.44628				This study
KT3-10	Core sediment	-30.38	-176.64	9540	8.52466	16.6707	-	-	-	-	11.0911	9.50906	4.95959	8.71511	1.40393	3.61783	22.7441	8.67753	4.08641	0.417976				This study
KT7-1	Core sediment	-32.19	-176.56	6080	0	63.5387	-	-	-	-	1.26191	14.0205	0.535024	4.18901	0.224516	1.36498	11.8679	1.88312	1.11439	0.0679214	0.0941496	0.0314532	10	This study
KT7-2	Core sediment	-32.19	-176.56	6080	0.913076	63.0038	-	-	-	-	1.91959	13.6587	0.698277	3.31761	0.270553	1.21741	12.703	1.70422	0.593768	0.0801391				This study
KT7-3	Core sediment	-32.19	-176.56	6080	2.35572	51.9951	-	-	-	-	8.90387	12.9065	1.22376	2.78553	0	1.1037	14.6576	3.05176	1.01651	0.14592				This study
KT7-4	Core sediment	-32.19	-176.56	6080	0.894578	62.4598	-	-	-	-	1.67711	14.229	0.987591	3.56221	0.172167	0.840529	11.8874	2.30688	0.982687	0.0750146				This study
KT7-5	Core sediment	-32.19	-176.56	6080	0	64.204	-	-	-	-	1.55806	14.7846	0.4452	3.16608	0.367472	1.17032	11.2505	2.09996	0.953763	0.065265				This study
KT7-6	Core sediment	-32.19	-176.56	6080	0	63.4664	-	-	-	-	1.63822	14.0825	0.378901	2.985	0.645095	1.16355	12.3445	2.28772	1.0081	0.0719957				This study
KT7-7	Core sediment	-32.19	-176.56	6080	0	63.6681	-	-	-	-	1.74228	14.4784	0	4.39369	0.275993	0.917462	11.7422	1.91383	0.86796	0.0691328				This study
KT7-8	Core sediment	-32.19	-176.56	6080	0	59.5744	-	-	-	-	2.72309	13.4964	0	3.81084	0.377335	1.5062	14.4709	2.48372	1.55715	0.0917747				This study
KT7-9	Core sediment	-32.19	-176.56	6080	0	51.7724	-	-	-	-	3.26773	13.2403	0	5.79836	0.792586	2.64631	18.3788	2.60493	1.49855	0.124817				This study
KT7-10	Core sediment	-32.19	-176.56	6080	0	47.2429	-	-	-	-	5.01774	14.0751	0	5.59772	0.683923	2.16477	20.1817	3.49945	1.53673	0.149516				This study
AT9-1	Core sediment	-20.33	-70.98	4045	5.81352	22.1636	-	-	-	-	3.79825	9.25867	2.06779	16.8335	0.44038	5.09121	25.1715	6.24319	3.11832	0.323657	0.339553	0.0378371	12	This study
AT9-2	Core sediment	-20.33	-70.98	4045	5.42557	24.8087	-	-	-	-	3.64975	9.45115	1.93013	16.588	0.380554	4.82132	23.9391	5.74766	3.25803	0.293063				This study
AT9-3	Core sediment	-20.33	-70.98	4045	4.95654	22.2852	-	-	-	-	3.77409	10.2187	1.75934	15.0687	0.377663	5.1103	26.4751	6.16886	3.80563	0.318715				This study
AT9-4	Core sediment	-20.33	-70.98	4045	5.22024	22.3032	-	-	-	-	3.89934	9.5227	1.96747	16.1506	0.271204	5.15184	26.9808	5.47644	3.05607	0.329257				This study
AT9-5	Core sediment	-20.33	-70.98	4045	5.0487	20.4849	-	-	-	-	3.4334	9.83781	2.95542	16.6226	0.387784	5.19134	27.2251	5.92339	2.8895	0.337973				This study
AT9-6	Core sediment	-20.33	-70.98	4045	6.18357	23.0166	-	-	-	-	3.55747	8.23644	2.85278	18.2271	0.429098	6.01644	23.2342	5.47275	2.77359	0.312834				This study
AT9-7	Core sediment	-20.33	-70.98	4045	10.1228	25.5762	-	-	-	-	3.36362	6.31298	2.56665	17.2269	0.562302	6.00277	19.7034	5.62578	2.93668	0.309797				This study
AT9-8	Core sediment	-20.33	-70.98	4045	10.9336	24.2806	-	-	-	-	3.46663	6.63126	2.19096	18.8806	0.591412	5.39171	18.7109	5.79381	3.12854	0.316211				This study
AT9-9	Core sediment	-20.33	-70.98	4045	12.1673	20.4678	-	-	-	-	3.59219	6.68346	2.75222	17.5174	0.655527	6.13303	20.2497	6.25655	3.52492	0.366656				This study
AT9-10	Core sediment	-20.33	-70.98	4045	11.5078	21.1715	-	-	-	-	3.76988	6.71892	2.6799	17.874	0.505278	5.91224	19.3661	6.85023	3.64418	0.350663				This study
AT9-11	Core sediment	-20.33	-70.98	4045	12.2743	20.7005	-	-	-	-	4.11614	6.0071	2.12244	17.1169	0.570923	6.34098	20.5683	6.51558	3.66689	0.377275				This study
AT9-12	Core sediment	-20.33	-70.98	4045	12.3937	16.5417	-	-	-	-	3.88901	6.24269	2.63358	16.7085	0.673295	6.55608	23.4754	6.90633	3.97971	0.438538				This study
AT5-1	Core sediment	-23.82	-71.37	7770	10.3402	12.8131	-	-	-	-	16.4282	8.23673	2.48621	7.40608	0.643995	2.32625	31.1998	5.74513	2.37434	0.574478	0.637539	0.0613098	16	This study
AT5-2	Core sediment	-23.82	-71.37	7770	9.50908	13.1977	-	-	-	-	16.6132	8.43979	2.00045	7.63687	0.560108	2.28716	31.7827	5.51561	2.45742	0.565393				This study
AT5-3	Core sediment	-23.82	-71.37	7770	9.32048	13.0658	-	-	-	-	16.3395	7.78559	2.24615	7.12944	0.591543	2.45654	33.1982	5.43679	2.42991	0.582376				This study
AT5-4	Core sediment	-23.82	-71.37	7770	10.0202	11.9665	-	-	-	-	16.4537	7.30829	2.62476	7.11381	0.572887	2.24298	33.6568	5.45927	2.58074	0.614861				This study
AT5-5	Core sediment	-23.82	-71.37	7770	9.76068	12.5769	-	-	-	-	17.7624	7.71262	2.40657	6.92598	0.645041	2.02125	32.3059	5.43485	2.44776	0.596461				This study
AT5-6	Core sediment	-23.82	-71.37	7770	10.2355	12.1135	-	-	-	-	17.2416	8.00403	2.35419	6.61258	0.651045	2.06224	33.0061	5.29747	2.42177	0.602764				This study
AT5-7	Core sediment	-23.82	-71.37	7770	9.2955	12.4331	-	-	-	-	17.2109	7.68892	2.58012	6.85755	0.726951	2.07623	33.2576	5.37661	2.49646	0.5988				This study
AT5-8	Core sediment	-23.82	-71.37	7770	8.90239	13.2704	-	-	-	-	17.51	7.38699	2.21827	6.72609	0.730256	2.35629	32.9038	5.40539	2.59016	0.587871				This study
AT5-9	Core sediment	-23.82	-71.37	7770	8.83515	13.8694	-	-	-	-	17.1417	7.6006	1.91239	7.04255	0.683915	2.42534	32.1605	5.8204	2.50814	0.569121				This study
AT5-10	Core sediment	-23.82	-71.37	7770	11.5029	9.47656	-	-	-	-	19.7909	7.4269	2.62996	7.1165	0.647287	2.52832	30.9587	5.62718	2.29474	0.670508				This study
AT5-11	Core sediment	-23.82	-71.37	7770	10.7995	9.59693	-	-	-	-	19.3963	7.36649	2.25608	7.47559	0.640963	2.35867	32.9467	5.11505	2.04771	0.674151				This study
AT5-12	Core sediment	-23.82	-71.37	7770	10.708	9.74161	-	-	-	-	20.6834	7.22872	2.73215	7.40445	0.708973	2.57073	30.767	5.16541	2.28964	0.668643				This study
AT5-13	Core sediment	-23.82	-71.37	7770	12.9948	8.2301	-	-	-	-	21.0041	6.40787	2.51762	8.06192	0.836504	2.87829	29.8618	4.89446	2.31249	0.729382				This study
AT5-14	Core sediment	-23.82	-71.37	7770	15.0404	7.54433	-	-	-	-	22.9455	6.92397	2.50538	6.89372	0.608001	2.45134	28.2225	4.89739	1.96746	0.746331				This study
AT5-15	Core sediment	-23.82	-71.37	7770	14.7341	7.78389	-	-	-	-	25.551	7.0931	2.9898	6.40889	0.644823	2.3017	26.4903	4.25764	1.74471	0.739454				This study
AT5-16	Core sediment	-23.82	-71.37	7770	13.4878	9.92132	-	-	-	-	18.8405	6.29921	2.71259	8.98605	0.761489	2.89536	29.0932	4.67423	2.32826	0.680032				This study
AT7-1	Core sediment	-22.94	-71.62	5500	3.78385	43.2477	-	-	-	-	4.49837	11.2328	1.04619	8.13211	0.299776	2.13502	20.1001	3.78243	1.74167	0.182119	0.240582	0.0495775	15	This study
AT7-2	Core sediment	-22.94	-71.62	5500	3.51272	42.9111	-	-	-	-	4.96512	11	0.966295	6.78101	0.380419	2.25762	21.4479	3.92267	1.85518	0.191757				This study
AT7-3	Core sediment	-22.94	-71.62	5500	3.93123	42.5452	-	-	-	-	4.7967	10.6127	0.801731	6.63369	0	1.98994	22.7153	4.20789	1.76565	0.201808				This study
AT7-4	Core sediment	-22.94	-71.62	5500	3.48505	46.6749	-	-	-	-	4.60675	11.397	0.61932	7.04808	0	1.91058	19.6247	3.20435	1.42925	0.169463				This study
AT7-5	Core sediment	-22.94	-71.62	5500	3.5593	43.4709	-	-	-	-	4.49906	9.83446	0.918083	7.00743	0.261293	2.68226	21.6925	3.74861	2.32612	0.192601				This study
AT7-6	Core sediment	-22.94	-71.62	5500	3.93189	42.2501	-	-	-	-	4.33632	10.0318	0.434812	9.51928	0.322091	3.16573	21.1038	3.28326	1.62095	0.193626				This study
AT7-7	Core sediment	-22.94	-71.62	5500	5.39043	37.4928	-	-	-	-	4.36727	10.8779	0.639374	9.67463	0.243532	4.23138	23.0695	2.00663	2.00663	0.224962				This study
AT7-8	Core sediment	-22.94	-71.62	5500	5.73217	33.8569	-	-	-	-	3.6469	8.45116	0.891904	11.2443	0.429845	5.71387	23.1469	3.9599	2.92606	0.247676				This study
AT7-9	Core sediment	-22.94	-71.62	5500	8.77964	29.4441	-	-	-	-	4.44671	8.04624	1.29503	11.9976	0.802671	8.1723	19.8203	4.26708	2.92836	0.274498				This study
AT7-10	Core sediment	-22.94	-71.62	5500	7.76653	27.1972	-	-	-	-	2.99037	8.22379	0	12.1205	0	5.96221	28.6935	4.89294	2.15288	0.325055				This study
AT7-11	Core sediment	-22.94	-71.62	5500	7.09704	28.9674	-	-	-	-	3.18776	8.56741	0	9.72431	0	7.26659	28.5583	4.1584	2.47284	0.308534				This study
AT7-12	Core sediment	-22.94	-71.62	5500	7.7043	29.1878	-	-	-	-	3.66601	8.27949	0.759236	10.8712	0	6.34105	27.1616	3.55353	2.47581	0.307157				This study
AT7-13	Core sediment	-22.94	-71.62	5500	6.52279	28.637	-	-	-	-	3.61279	10.307	3.09059	9.19621	0	6.2921	22.1319	5.42695	4.78257	0.262109				This study
AT7-14	Core sediment	-22.94	-71.62	5500	5.50698	31.7305	-	-	-	-	2.91038	9.2682	0	12.0784	0	6.39249	22.3618	5.40324	4.34798	0.243221				This study
AT7-15	Core sediment	-22.94	-71.62	5500	5.50685	25.7635	-	-	-	-	4.00305	10.5006	0	10.0027	0	9.37263	23.9894	5.43065	5.43065	0.284151				This study
AT6-2	Core sediment	-24.27	-71.42	7720	9.97403	12.2303	-	-	-	-	16.8673	8.11791	2.73842	6.44415	0.78453	2.28234	32.4185	5.71499	2.42756	0.59243	0.652774	0.0578165	14	This study
AT6-3	Core sediment	-24.27	-71.42	7720	9.64106	9.20652	-	-	-	-	18.5567	8.14264	2.65733	6.28586	0.718868	2.13516	34.5117	5.76803	2.37608	0.66413				This study
AT6-4	Core sediment	-24.27	-71.42	7720	10.5458	10.7922	-	-	-	-	18.0246	7.93544	2.45898	5.53617	0.877785	2.18854	33.918	5.34933	2.3732	0.637159				This study
AT6-5	Core sediment	-24.27	-71.42	7720	10.6276	11.5877	-	-	-	-	19.3709	7.50499	2.48376	5.12082	0.643522	1.66584	34.1367	4.87402	1.9841	0.639403				This study
AT6-6	Core sediment	-24.27	-71.42	7720	10.6893	11.5619	-	-	-	-	20.3737	8.49336	2.95728	5.02369	1.02678	1.8679	33.7335	2.13627	2.13627	0.626433				This study
AT6-7	Core sediment	-24.27	-71.42	7720	12.1012	11.6531	-	-	-	-	22.5534	8.14225	2.56982	5.11584	0.843155	1.85078	30.916	2.12722	2.12722	0.634721				This study
AT6-8	Core sediment	-24.27	-71.42	7720	13.3845	11.1069	-	-	-	-	20.6046	7.40762	2.94785	5.60762	0.976531	1.93337	28.6009	5.13505	2.29502	0.641532				This study
AT6-9	Core sediment	-24.27	-71.42	7720	11.1913	9.61839	-	-	-	-	21.6541	7.91501	2.51258	5.78185	0.890221	1.96518	30.8235	5.36618	2.28175	0.665702				This study
AT6-10	Core sediment	-24.27	-71.42	7720	13.379	9.88384	-	-	-	-	23.2018	6.751	2.93451	5.105	0.845709	1.79759	28.8855	5.18682	2.02931	0.69333				This study
AT6-11	Core sediment	-24.27	-71.42	7720	17.6998	6.46867	-	-	-	-	27.9106	6.18488	2.86966	2.90326	0.875756	0.918943	28.2213	4.49602	1.45106	0.83473				This study
AT6-12	Core sediment	-24.27	-71.42	7720	12.7927	10.3794	-	-	-	-	20.0893	7.66962	2.63917	6.27433	0.670548	2.04313	30.3418	5.08783	2.01211	0.653491				This study
AT6-13	Core sediment	-24.27	-71.42	7720	13.0083	11.7804	-	-	-	-	16.1236	8.15036	2.32475	8.04432	0.762599	2.81621	29.2804	5.42558	2.28339	0.594477				This study
AT6-14	Core sediment	-24.27	-71.42	7720	13.2631	12.0259	-	-	-	-	15.8978	7.72108	2.63001	8.12939	0.628465	2.6779	29.3046	5.27377	2.44793	0.597775				This study
AT6-15	Core sediment	-24.27	-71.42	7720	12.3909	9.53193	-	-	-	-	18.0654	7.49841	2.87578	7.09638	0.844979	2.49826	30.991	5.68248	2.52441	0.663523				This study
AT3-1	Core sediment	-23.05	-71.3	7915	12.2709	7.19904	-	-	-	-	20.6178	7.26601	3.0809	5.35331	0.955553	1.83193	32.8097	5.97758	2.63729	0.743657	0.747207	0.0446335	15	This study
AT3-2	Core sediment	-23.05	-71.3	7915	12.448	7.84811	-	-	-	-	19.8099	7.12172	2.75833	6.24519	0.829068	2.17636	32.4085	5.74803	2.60683	0.725894				This study
AT3-3	Core sediment	-23.05	-71.3	7915	11.3249	7.91925	-	-	-	-	20.9246	7.24417	3.34229	5.00281	0.980957	1.6993	33.4266	5.64914	2.48601	0.726826				This study
AT3-4	Core sediment	-23.05	-71.3	7915	10.5735	7.42452	-	-	-	-	20.0408	7.18096	2.93986	5.33684	0.831107	1.84226	34.9255	6.30414	2.60058	0.739362				This study
AT3-6	Core sediment	-23.05	-71.3	7915	12.2339	7.54841	-	-	-	-	20.1781	7.3101	3.02743	6.92123	1.04364	2.3216	30.8994	5.88286	2.63339	0.721064				This study
AT3-7	Core sediment	-23.05	-71.3	7915	14.1628	7.08047	-	-	-	-	23.6998	6.30361	2.80539	5.17107	0.748837	1.70165	31.085	5.23919	2.00218	0.788978				This study
AT3-8	Core sediment	-23.05	-71.3	7915	13.7674	7.06861	-	-	-	-	24.4508	7.25095	2.83217	3.99321	0.840343	1.512	30.9911	5.22812	2.06534	0.765907				This study
AT3-9	Core sediment	-23.05	-71.3	7915	14.542	6.70211	-	-	-	-	23.6517	6.81492	2.96043	4.92122	0.817349	1.59325	30.7843	5.20732	2.00529	0.785547				This study
AT3-10	Core sediment	-23.05	-71.3	7915	12.2827	5.8213	-	-	-	-	24.0404	7.31009	3.06563	5.24549	0.792035	1.65286	32.45	5.26774	2.07175	0.794997				This study
AT3-11	Core sediment	-23.05	-71.3	7915	12.8431	7.81648	-	-	-	-	21.8145	7.42584	3.17737	6.65807	0.794006	2.09123	29.4624	5.58708	2.32994	0.716564				This study
AT3-12	Core sediment	-23.05	-71.3	7915	10.9649	10.1578	-	-	-	-	14.2208	6.58648	2.23747	11.1114	0.784463	3.95587	31.1688	5.88081	2.9312	0.640043				This study
AT3-13	Core sediment	-23.05	-71.3	7915	11.6561	8.83122	-	-	-	-	18.7289	6.63541	2.85433	7.91055	0.706708	2.71016	31.4614	5.72871	2.77651	0.698857				This study
AT3-14	Core sediment	-23.05	-71.3	7915	14.8483	6.73707	-	-	-	-	26.6755	6.35787	3.11826	3.89969	0.79268	1.19273	29.8498	4.75495	1.77309	0.809592				This study
AT3-15	Core sediment	-23.05	-71.3	7915	14.5422	7.93205	-	-	-	-	23.0807	7.04994	2.68245	4.97855	1.00674	1.60749	30.2058	4.99526	1.91887	0.742517				This study
AT3-16	Core sediment	-23.05	-71.3	7915	15.2581	6.86267	-	-	-	-	26.2067	6.38159	3.09305	3.54842	0.832523	1.05059	30.4684	4.58605	1.71187	0.808297				This study
AT4-1	Core sediment	-23.36	-71.34	8085	12.4793	7.79003	-	-	-	-	23.4023	6.784	2.76258	4.50139	0.74083	1.4837	32.2985	5.55204	2.20525	0.75421	0.790969	0.049307	16	This study
AT4-2	Core sediment	-23.36	-71.34	8085	10.7625	7.50163	-	-	-	-	21.4581	7.23435	3.05605	4.85974	0.868137	1.90879	33.7481	6.11387	2.48882	0.738519				This study
AT4-3	Core sediment	-23.36	-71.34	8085	10.64	8.21322	-	-	-	-	21.8542	7.67964	2.44069	4.72675	1.04983	1.5794	37.3154	2.25039	2.25039	0.731792				This study
AT4-4	Core sediment	-23.36	-71.34	8085	10.1882	7.51125	-	-	-	-	22.3048	6.89609	3.11286	4.75422	1.09122	1.82088	34.051	5.72953	2.53998	0.74964				This study
AT4-5	Core sediment	-23.36	-71.34	8085	11.3768	6.60678	-	-	-	-	24.3687	5.91594	2.79204	4.07059	0.869133	1.24932	34.3851	5.90058	2.46499	0.819562				This study
AT4-6	Core sediment	-23.36	-71.34	8085	13.1502	5.55123	-	-	-	-	26.4734	7.00531	3.20486	3.09877	0.865107	1.10687	32.5733	5.04553	1.92538	0.829287				This study
AT4-7	Core sediment	-23.36	-71.34	8085	13.6859	5.45132	-	-	-	-	27.0305	6.11294	2.96293	3.03939	0.887354	1.0095	32.6585	5.15439	2.00717	0.865991				This study
AT4-8	Core sediment	-23.36	-71.34	8085	11.6019	5.9344	-	-	-	-	24.3079	6.29502	2.52588	4.17274	0.817183	1.3722	34.8277	5.75978	2.38535	0.831499				This study
AT4-9	Core sediment	-23.36	-71.34	8085	11.07	6.35576	-	-	-	-	24.5351	6.95577	2.994	3.85386	0.87233	1.44498	34.3705	5.49844	2.04922	0.79635				This study
AT4-10	Core sediment	-23.36	-71.34	8085	11.005	6.4427	-	-	-	-	23.9223	6.7489	2.6582	3.66984	0.797191	1.23022	35.5182	5.81445	2.19301	0.802101				This study
AT4-11	Core sediment	-23.36	-71.34	8085	11.1381	7.29404	-	-	-	-	24.1037	6.65941	2.98216	4.3458	0.790016	1.58564	33.505	5.46343	2.13273	0.772825				This study
AT4-12	Core sediment	-23.36	-71.34	8085	11.7734	8.92994	-	-	-	-	22.2046	6.84519	2.81973	5.2103	0.79294	1.71918	32.0835	5.39526	2.22598	0.714975				This study
AT4-13	Core sediment	-23.36	-71.34	8085	13.437	6.54101	-	-	-	-	26.3451	6.34462	2.91702	3.63606	0.780447	1.16211	32.0566	4.92358	1.85639	0.817903				This study
AT4-14	Core sediment	-23.36	-71.34	8085	14.1327	5.51015	-	-	-	-	26.903	6.42207	2.93386	2.90157	0.803086	0.923585	33.0714	4.81118	1.58729	0.857976				This study
AT4-15	Core sediment	-23.36	-71.34	8085	15.4821	5.79523	-	-	-	-	27.9224	6.32879	3.18224	2.67878	0.74756	0.875734	30.6385	4.76191	1.58679	0.851694				This study
AT4-16	Core sediment	-23.36	-71.34	8085	10.9229	8.70448	-	-	-	-	22.5987	6.88754	2.46293	5.32331	0.760331	1.76248	32.9382	5.30777	2.33144	0.721185				This study
AT2-1	Core sediment	-21.78	-71.21	7995	12.3333	9.56783	-	-	-	-	17.4061	7.018	3.08512	9.29374	1.03237	3.36874	28.97	5.5525	2.37226	0.657031	0.555346	0.100306	16	This study
AT2-2	Core sediment	-21.78	-71.21	7995	11.5638	9.46007	-	-	-	-	17.1984	6.97692	2.91643	8.97748	0.889965	3.64058	30.128	5.54691	2.70142	0.66113				This study
AT2-3	Core sediment	-21.78	-71.21	7995	10.6975	8.58181	-	-	-	-	17.4477	8.06946	2.65098	8.26918	0.953203	3.25651	30.9447	6.20182	2.92718	0.657884				This study
AT2-4	Core sediment	-21.78	-71.21	7995	11.1153	8.94625	-	-	-	-	17.1007	7.00142	2.95532	8.30587	0.619893	3.09107	31.6	6.06983	3.19438	0.676763				This study
AT2-5	Core sediment	-21.78	-71.21	7995	9.96134	11.7302	-	-	-	-	15.2484	7.35802	2.1465	9.10411	0.808364	3.88068	31.216	5.70927	2.83713	0.597263				This study
AT2-6	Core sediment	-21.78	-71.21	7995	6.71979	17.1679	-	-	-	-	11.1988	8.35252	1.87603	11.7687	0.465843	3.8735	29.9483	5.67268	2.95595	0.458732				This study
AT2-7	Core sediment	-21.78	-71.21	7995	6.25921	20.2737	-	-	-	-	7.20871	7.89174	1.64135	14.5526	0.377436	4.51242	29.106	5.57376	2.60306	0.399945				This study
AT2-8	Core sediment	-21.78	-71.21	7995	7.48385	18.9081	-	-	-	-	6.56303	8.05225	1.20255	16.528	0.415258	6.38715	26.1112	5.50995	2.83871	0.396117				This study
AT2-9	Core sediment	-21.78	-71.21	7995	8.94157	18.547	-	-	-	-	7.75652	7.22846	1.76082	15.7286	0.358772	5.70559	25.521	5.64094	2.81072	0.421267				This study
AT2-10	Core sediment	-21.78	-71.21	7995	9.79785	18.1412	-	-	-	-	7.89465	7.24138	1.61977	13.7984	0.517379	5.30491	27.5009	5.56441	2.61916	0.444121				This study
AT2-11	Core sediment	-21.78	-71.21	7995	8.99014	16.6205	-	-	-	-	10.5263	7.50507	1.86201	12.4792	0.384301	4.57642	28.8561	5.55971	2.64026	0.47785				This study
AT2-12	Core sediment	-21.78	-71.21	7995	13.0928	13.2085	-	-	-	-	14.2745	7.28574	2.2898	10.1191	0.752098	3.31336	27.8493	5.42273	2.39199	0.567526				This study
AT2-13	Core sediment	-21.78	-71.21	7995	14.685	13.3185	-	-	-	-	15.9414	6.31469	2.71392	7.91215	0.757177	3.02991	27.8974	5.13348	2.29647	0.599977				This study
AT2-14	Core sediment	-21.78	-71.21	7995	12.6223	11.1337	-	-	-	-	15.7535	7.03461	3.40127	7.80668	1.76025	2.59456	31.623	3.13503	3.13503	0.633709				This study
AT2-15	Core sediment	-21.78	-71.21	7995	11.9244	11.5785	-	-	-	-	13.7263	7.17195	1.82217	9.44626	0.931632	5.02025	29.3561	5.99417	3.02824	0.594793				This study
AT2-16	Core sediment	-21.78	-71.21	7995	12.7742	10.9415	-	-	-	-	15.7781	6.5445	2.59067	7.91215	1.42128	3.28448	30.5408	5.54622	2.66618	0.64142				This study
AT10-1	Core sediment	-20.32	-71.29	7770	7.23964	17.5402	-	-	-	-	6.61602	9.33248	2.42586	12.154	0.407817	3.85579	30.2209	7.25106	2.95614	0.421637	0.413849	0.0273298	16	This study
AT10-2	Core sediment	-20.32	-71.29	7770	7.57872	17.6492	-	-	-	-	7.7899	9.87491	2.49065	11.9075	0.453512	3.70982	29.2199	6.48112	2.8448	0.418299				This study
AT10-3	Core sediment	-20.32	-71.29	7770	6.3574	16.8554	-	-	-	-	8.16851	9.68837	2.01041	13.2944	0.415476	3.41583	29.8282	7.04662	2.91931	0.426671				This study
AT10-4	Core sediment	-20.32	-71.29	7770	7.0623	19.5568	-	-	-	-	7.87201	10.1199	1.89786	11.0143	0	3.02385	30.6667	6.42767	2.35859	0.404251				This study
AT10-5	Core sediment	-20.32	-71.29	7770	6.69771	19.8634	-	-	-	-	5.40624	7.60053	2.26547	13.8367	0.377471	4.79024	28.6615	7.22617	3.27456	0.395209				This study
AT10-6	Core sediment	-20.32	-71.29	7770	10.0726	18.215	-	-	-	-	4.39623	6.66842	2.26752	19.0956	0.505965	6.88582	21.1266	7.14404	3.6222	0.385693				This study
AT10-7	Core sediment	-20.32	-71.29	7770	10.6219	17.544	-	-	-	-	4.82002	7.06031	2.88603	17.6296	0.515659	6.40777	21.4032	7.36925	3.74217	0.397507				This study
AT10-8	Core sediment	-20.32	-71.29	7770	10.0795	18.1718	-	-	-	-	4.67803	7.50202	3.13084	15.9514	0.621653	5.9635	22.9035	7.42468	3.57298	0.392152				This study
AT10-9	Core sediment	-20.32	-71.29	7770	10.5499	16.5325	-	-	-	-	4.7654	7.52293	3.75457	15.7297	0.552465	5.39488	24.0912	7.40445	3.70196	0.4213				This study
AT10-10	Core sediment	-20.32	-71.29	7770	10.4236	17.0506	-	-	-	-	5.09829	8.06635	2.46927	16.3178	0.571076	5.88036	23.6357	7.11331	3.37366	0.408072				This study
AT10-11	Core sediment	-20.32	-71.29	7770	12.706	18.1342	-	-	-	-	7.30358	8.35805	2.8896	13.3635	0.495514	4.46077	22.8854	6.43647	2.967	0.418161				This study
AT10-12	Core sediment	-20.32	-71.29	7770	11.6058	16.7724	-	-	-	-	6.30414	8.38486	3.05062	13.2142	0.637294	4.59424	25.2733	6.81962	3.34356	0.434015				This study
AT10-13	Core sediment	-20.32	-71.29	7770	10.132	17.3338	-	-	-	-	5.64402	8.28801	2.6274	15.8014	0.493494	5.04243	24.4797	6.96219	3.19554	0.410128				This study
AT10-15	Core sediment	-20.32	-71.29	7770	9.48009	18.8903	-	-	-	-	5.56897	7.66426	1.51355	17.9755	0.36219	5.70597	22.6133	6.95588	3.27003	0.383511				This study
AT10-16	Core sediment	-20.32	-71.29	7770	7.48852	18.0962	-	-	-	-	5.35051	7.98452	1.6805	16.7911	0.292965	5.81545	26.7437	6.60684	3.14966	0.401004				This study
AT10-17	Core sediment	-20.32	-71.29	7770	11.5905	13.3868	-	-	-	-	7.16838	8.763	2.10251	12.3146	0.537825	4.40648	29.7787	7.01782	2.93349	0.503972				This study
