# Supplementary material for: Strong linkage between benthic oxygen uptake and bacterial tetraether lipids in deep-sea trench regions
Source: Nat Commun. 2024 Apr 23;15:3439. doi: 10.1038/s41467-024-47660-3 (PMC11039702; doi:10.1038/s41467-024-47660-3)
Supplement: Supplementary file 9 — Source Data [file 41467_2024_47660_MOESM9_ESM.xlsx]

## Sheet: Figure 1A
Region	Site	Sample	Latitude	Longitude	Water depth	Sediment depth
			(°)	(°)	(m)	(cm)
Kermadec Trench	Hadal	KT6-1	-32.15	-177.4	9555	0.5
Kermadec Trench	Hadal	KT6-2	-32.15	-177.4	9555	1.5
Kermadec Trench	Hadal	KT6-3	-32.15	-177.4	9555	3
Kermadec Trench	Hadal	KT6-4	-32.15	-177.4	9555	5
Kermadec Trench	Hadal	KT6-5	-32.15	-177.4	9555	7
Kermadec Trench	Hadal	KT6-6	-32.15	-177.4	9555	9
Kermadec Trench	Hadal	KT6-7	-32.15	-177.4	9555	12.5
Kermadec Trench	Hadal	KT6-8	-32.15	-177.4	9555	17.5
Kermadec Trench	Hadal	KT6-9	-32.15	-177.4	9555	22.5
Kermadec Trench	Hadal	KT6-10	-32.15	-177.4	9555	27.5
Kermadec Trench	Hadal	KT6-11	-32.15	-177.4	9555	32.5
Kermadec Trench	Hadal	KT6-12	-32.15	-177.4	9555	37.5
Kermadec Trench	Hadal	KT4-1	-31.14	-176.81	9300	0.5
Kermadec Trench	Hadal	KT4-2	-31.14	-176.81	9300	1.5
Kermadec Trench	Hadal	KT4-3	-31.14	-176.81	9300	3
Kermadec Trench	Hadal	KT4-4	-31.14	-176.81	9300	5
Kermadec Trench	Hadal	KT4-5	-31.14	-176.81	9300	7
Kermadec Trench	Hadal	KT4-6	-31.14	-176.81	9300	9
Kermadec Trench	Hadal	KT4-7	-31.14	-176.81	9300	12.5
Kermadec Trench	Hadal	KT4-8	-31.14	-176.81	9300	17.5
Kermadec Trench	Hadal	KT4-9	-31.14	-176.81	9300	22.5
Kermadec Trench	Hadal	KT4-10	-31.14	-176.81	9300	27.5
Kermadec Trench	Hadal	KT3-1	-30.38	-176.64	9540	0.5
Kermadec Trench	Hadal	KT3-2	-30.38	-176.64	9540	1.5
Kermadec Trench	Hadal	KT3-3	-30.38	-176.64	9540	3
Kermadec Trench	Hadal	KT3-4	-30.38	-176.64	9540	5
Kermadec Trench	Hadal	KT3-5	-30.38	-176.64	9540	7
Kermadec Trench	Hadal	KT3-6	-30.38	-176.64	9540	9
Kermadec Trench	Hadal	KT3-7	-30.38	-176.64	9540	12.5
Kermadec Trench	Hadal	KT3-8	-30.38	-176.64	9540	17.5
Kermadec Trench	Hadal	KT3-9	-30.38	-176.64	9540	22.5
Kermadec Trench	Hadal	KT3-10	-30.38	-176.64	9540	27.5
Kermadec Trench	Non-hadal, abyssal	KT7-1	-32.19	-176.56	6080	0.5
Kermadec Trench	Non-hadal, abyssal	KT7-2	-32.19	-176.56	6080	1.5
Kermadec Trench	Non-hadal, abyssal	KT7-3	-32.19	-176.56	6080	3
Kermadec Trench	Non-hadal, abyssal	KT7-4	-32.19	-176.56	6080	5
Kermadec Trench	Non-hadal, abyssal	KT7-5	-32.19	-176.56	6080	7
Kermadec Trench	Non-hadal, abyssal	KT7-6	-32.19	-176.56	6080	9
Kermadec Trench	Non-hadal, abyssal	KT7-7	-32.19	-176.56	6080	12.5
Kermadec Trench	Non-hadal, abyssal	KT7-8	-32.19	-176.56	6080	17.5
Kermadec Trench	Non-hadal, abyssal	KT7-9	-32.19	-176.56	6080	22.5
Kermadec Trench	Non-hadal, abyssal	KT7-10	-32.19	-176.56	6080	27.5
Atacama Trench	Non-hadal, abyssal	AT9-1	-20.33	-70.98	4045	0.5
Atacama Trench	Non-hadal, abyssal	AT9-2	-20.33	-70.98	4045	1.5
Atacama Trench	Non-hadal, abyssal	AT9-3	-20.33	-70.98	4045	2.5
Atacama Trench	Non-hadal, abyssal	AT9-4	-20.33	-70.98	4045	3.5
Atacama Trench	Non-hadal, abyssal	AT9-5	-20.33	-70.98	4045	4.5
Atacama Trench	Non-hadal, abyssal	AT9-6	-20.33	-70.98	4045	5.5
Atacama Trench	Non-hadal, abyssal	AT9-7	-20.33	-70.98	4045	6.5
Atacama Trench	Non-hadal, abyssal	AT9-8	-20.33	-70.98	4045	7.5
Atacama Trench	Non-hadal, abyssal	AT9-9	-20.33	-70.98	4045	8.5
Atacama Trench	Non-hadal, abyssal	AT9-10	-20.33	-70.98	4045	9.5
Atacama Trench	Non-hadal, abyssal	AT9-11	-20.33	-70.98	4045	11.25
Atacama Trench	Non-hadal, abyssal	AT9-12	-20.33	-70.98	4045	13.75
Atacama Trench	Hadal	AT5-1	-23.82	-71.37	7770	0.5
Atacama Trench	Hadal	AT5-2	-23.82	-71.37	7770	1.5
Atacama Trench	Hadal	AT5-3	-23.82	-71.37	7770	2.5
Atacama Trench	Hadal	AT5-4	-23.82	-71.37	7770	3.5
Atacama Trench	Hadal	AT5-5	-23.82	-71.37	7770	4.5
Atacama Trench	Hadal	AT5-6	-23.82	-71.37	7770	5.5
Atacama Trench	Hadal	AT5-7	-23.82	-71.37	7770	6.5
Atacama Trench	Hadal	AT5-8	-23.82	-71.37	7770	7.5
Atacama Trench	Hadal	AT5-9	-23.82	-71.37	7770	8.5
Atacama Trench	Hadal	AT5-10	-23.82	-71.37	7770	9.5
Atacama Trench	Hadal	AT5-11	-23.82	-71.37	7770	11.25
Atacama Trench	Hadal	AT5-12	-23.82	-71.37	7770	13.75
Atacama Trench	Hadal	AT5-13	-23.82	-71.37	7770	16.25
Atacama Trench	Hadal	AT5-14	-23.82	-71.37	7770	18.75
Atacama Trench	Hadal	AT5-15	-23.82	-71.37	7770	22.5
Atacama Trench	Hadal	AT5-16	-23.82	-71.37	7770	27.5
Atacama Trench	Non-hadal, abyssal	AT7-1	-22.94	-71.62	5500	0.5
Atacama Trench	Non-hadal, abyssal	AT7-2	-22.94	-71.62	5500	1.5
Atacama Trench	Non-hadal, abyssal	AT7-3	-22.94	-71.62	5500	2.5
Atacama Trench	Non-hadal, abyssal	AT7-4	-22.94	-71.62	5500	3.5
Atacama Trench	Non-hadal, abyssal	AT7-5	-22.94	-71.62	5500	4.5
Atacama Trench	Non-hadal, abyssal	AT7-6	-22.94	-71.62	5500	5.5
Atacama Trench	Non-hadal, abyssal	AT7-7	-22.94	-71.62	5500	6.5
Atacama Trench	Non-hadal, abyssal	AT7-8	-22.94	-71.62	5500	7.5
Atacama Trench	Non-hadal, abyssal	AT7-9	-22.94	-71.62	5500	8.5
Atacama Trench	Non-hadal, abyssal	AT7-10	-22.94	-71.62	5500	9.5
Atacama Trench	Non-hadal, abyssal	AT7-11	-22.94	-71.62	5500	11.25
Atacama Trench	Non-hadal, abyssal	AT7-12	-22.94	-71.62	5500	13.75
Atacama Trench	Non-hadal, abyssal	AT7-13	-22.94	-71.62	5500	16.25
Atacama Trench	Non-hadal, abyssal	AT7-14	-22.94	-71.62	5500	18.75
Atacama Trench	Non-hadal, abyssal	AT7-15	-22.94	-71.62	5500	22.5
Atacama Trench	Hadal	AT6-2	-24.27	-71.42	7720	1.5
Atacama Trench	Hadal	AT6-3	-24.27	-71.42	7720	2.5
Atacama Trench	Hadal	AT6-4	-24.27	-71.42	7720	3.5
Atacama Trench	Hadal	AT6-5	-24.27	-71.42	7720	4.5
Atacama Trench	Hadal	AT6-6	-24.27	-71.42	7720	5.5
Atacama Trench	Hadal	AT6-7	-24.27	-71.42	7720	6.5
Atacama Trench	Hadal	AT6-8	-24.27	-71.42	7720	7.5
Atacama Trench	Hadal	AT6-9	-24.27	-71.42	7720	8.5
Atacama Trench	Hadal	AT6-10	-24.27	-71.42	7720	9.5
Atacama Trench	Hadal	AT6-11	-24.27	-71.42	7720	11.25
Atacama Trench	Hadal	AT6-12	-24.27	-71.42	7720	13.75
Atacama Trench	Hadal	AT6-13	-24.27	-71.42	7720	16.25
Atacama Trench	Hadal	AT6-14	-24.27	-71.42	7720	18.75
Atacama Trench	Hadal	AT6-15	-24.27	-71.42	7720	21.25
Atacama Trench	Hadal	AT3-1	-23.05	-71.3	7915	0.5
Atacama Trench	Hadal	AT3-2	-23.05	-71.3	7915	1.5
Atacama Trench	Hadal	AT3-3	-23.05	-71.3	7915	2.5
Atacama Trench	Hadal	AT3-4	-23.05	-71.3	7915	3.5
Atacama Trench	Hadal	AT3-6	-23.05	-71.3	7915	5.5
Atacama Trench	Hadal	AT3-7	-23.05	-71.3	7915	6.5
Atacama Trench	Hadal	AT3-8	-23.05	-71.3	7915	7.5
Atacama Trench	Hadal	AT3-9	-23.05	-71.3	7915	8.5
Atacama Trench	Hadal	AT3-10	-23.05	-71.3	7915	9.5
Atacama Trench	Hadal	AT3-11	-23.05	-71.3	7915	11.25
Atacama Trench	Hadal	AT3-12	-23.05	-71.3	7915	13.75
Atacama Trench	Hadal	AT3-13	-23.05	-71.3	7915	16.25
Atacama Trench	Hadal	AT3-14	-23.05	-71.3	7915	18.75
Atacama Trench	Hadal	AT3-15	-23.05	-71.3	7915	22.5
Atacama Trench	Hadal	AT3-16	-23.05	-71.3	7915	27.5
Atacama Trench	Hadal	AT4-1	-23.36	-71.34	8085	0.5
Atacama Trench	Hadal	AT4-2	-23.36	-71.34	8085	1.5
Atacama Trench	Hadal	AT4-3	-23.36	-71.34	8085	2.5
Atacama Trench	Hadal	AT4-4	-23.36	-71.34	8085	3.5
Atacama Trench	Hadal	AT4-5	-23.36	-71.34	8085	4.5
Atacama Trench	Hadal	AT4-6	-23.36	-71.34	8085	5.5
Atacama Trench	Hadal	AT4-7	-23.36	-71.34	8085	6.5
Atacama Trench	Hadal	AT4-8	-23.36	-71.34	8085	7.5
Atacama Trench	Hadal	AT4-9	-23.36	-71.34	8085	8.5
Atacama Trench	Hadal	AT4-10	-23.36	-71.34	8085	9.5
Atacama Trench	Hadal	AT4-11	-23.36	-71.34	8085	11.25
Atacama Trench	Hadal	AT4-12	-23.36	-71.34	8085	13.75
Atacama Trench	Hadal	AT4-13	-23.36	-71.34	8085	16.25
Atacama Trench	Hadal	AT4-14	-23.36	-71.34	8085	18.75
Atacama Trench	Hadal	AT4-15	-23.36	-71.34	8085	22.5
Atacama Trench	Hadal	AT4-16	-23.36	-71.34	8085	27.5
Atacama Trench	Hadal	AT2-1	-21.78	-71.21	7995	0.5
Atacama Trench	Hadal	AT2-2	-21.78	-71.21	7995	1.5
Atacama Trench	Hadal	AT2-3	-21.78	-71.21	7995	2.5
Atacama Trench	Hadal	AT2-4	-21.78	-71.21	7995	3.5
Atacama Trench	Hadal	AT2-5	-21.78	-71.21	7995	4.5
Atacama Trench	Hadal	AT2-6	-21.78	-71.21	7995	5.5
Atacama Trench	Hadal	AT2-7	-21.78	-71.21	7995	6.5
Atacama Trench	Hadal	AT2-8	-21.78	-71.21	7995	7.5
Atacama Trench	Hadal	AT2-9	-21.78	-71.21	7995	8.5
Atacama Trench	Hadal	AT2-10	-21.78	-71.21	7995	9.5
Atacama Trench	Hadal	AT2-11	-21.78	-71.21	7995	11.25
Atacama Trench	Hadal	AT2-12	-21.78	-71.21	7995	13.75
Atacama Trench	Hadal	AT2-13	-21.78	-71.21	7995	16.25
Atacama Trench	Hadal	AT2-14	-21.78	-71.21	7995	18.75
Atacama Trench	Hadal	AT2-15	-21.78	-71.21	7995	22.5
Atacama Trench	Hadal	AT2-16	-21.78	-71.21	7995	27.5
Atacama Trench	Hadal	AT10-1	-20.32	-71.29	7770	0.5
Atacama Trench	Hadal	AT10-2	-20.32	-71.29	7770	1.5
Atacama Trench	Hadal	AT10-3	-20.32	-71.29	7770	2.5
Atacama Trench	Hadal	AT10-4	-20.32	-71.29	7770	3.5
Atacama Trench	Hadal	AT10-5	-20.32	-71.29	7770	4.5
Atacama Trench	Hadal	AT10-6	-20.32	-71.29	7770	5.5
Atacama Trench	Hadal	AT10-7	-20.32	-71.29	7770	6.5
Atacama Trench	Hadal	AT10-8	-20.32	-71.29	7770	7.5
Atacama Trench	Hadal	AT10-9	-20.32	-71.29	7770	8.5
Atacama Trench	Hadal	AT10-10	-20.32	-71.29	7770	9.5
Atacama Trench	Hadal	AT10-11	-20.32	-71.29	7770	11.25
Atacama Trench	Hadal	AT10-12	-20.32	-71.29	7770	13.75
Atacama Trench	Hadal	AT10-13	-20.32	-71.29	7770	16.25
Atacama Trench	Hadal	AT10-15	-20.32	-71.29	7770	22.5
Atacama Trench	Hadal	AT10-16	-20.32	-71.29	7770	27.5
Atacama Trench	Hadal	AT10-17	-20.32	-71.29	7770	32.5
Mariana Trench	Hadal	MT1-1	11.43	142.36	10840	1
Mariana Trench	Hadal	MT1-2	11.43	142.36	10840	2.5
Mariana Trench	Hadal	MT1-3	11.43	142.36	10840	3.5
Mariana Trench	Hadal	MT1-4	11.43	142.36	10840	4.5
Mariana Trench	Hadal	MT1-5	11.43	142.36	10840	5.5
Mariana Trench	Hadal	MT1-6	11.43	142.36	10840	6.5
Mariana Trench	Hadal	MT1-7	11.43	142.36	10840	7.5
Mariana Trench	Hadal	MT1-8	11.43	142.36	10840	8.5
Mariana Trench	Hadal	MT1-9	11.43	142.36	10840	9.5
Mariana Trench	Hadal	MT1-10	11.43	142.36	10840	10.5

## Sheet: Sheet2A
Sample	Fractional abundance (%)												Station site	DOU
	IIIa	IIIa'	IIa	IIa'	IIb	IIb'	IIc	IIc'	Ia	Ib	Ic			(μmol m-2 d-1)
KT6-1	6.03397	18.5166	10.2445	9.69398	3.57174	7.07563	0.817174	2.58999	28.4492	8.90414	4.103		KT6	306
KT6-2	6.45667	21.3348	10.9272	9.44414	3.7996	7.75537	1.11014	2.80282	24.8612	7.89897	3.60913		KT4	193
KT6-3	5.59194	22.3763	10.9966	10.0247	4.08073	6.33621	0.902334	2.55009	25.4322	8.05464	3.65421		KT3	538
KT6-4	5.90931	21.2349	10.6374	11.0398	3.55626	6.5975	1.0733	2.43148	25.806	7.84788	3.86619		KT7	152
KT6-5	5.01803	20.8504	10.3835	10.5088	3.08514	7.249	1.05147	2.48173	26.4856	9.01913	3.86727		AT9	687
KT6-6	5.31626	19.9394	10.0889	10.864	3.72695	6.72135	0.874134	2.15532	27.4579	8.4002	4.45564		AT5	992
KT6-7	6.20615	17.7555	10.7007	10.5492	4.30589	7.99345	1.25907	2.62858	26.0902	8.24608	4.26512		AT7	355
KT6-8	7.66662	17.1136	11.6508	9.31626	4.56994	7.66631	0.872861	2.53333	25.8552	8.7469	4.00814		AT6	1035
KT6-9	7.00983	20.0696	10.4858	9.90418	4.35071	7.62944	0.929569	2.40766	25.0663	8.38839	3.75846		AT3	1793
KT6-10	5.92049	20.3366	10.8205	10.2274	3.29041	7.2666	0.900109	3.0499	25.6496	8.64786	3.89053		AT4	1490
KT6-11	6.38878	18.1834	10.4554	10.0643	3.49704	7.8197	0.826891	2.67702	27.4735	8.5198	4.09418		AT2	1236
KT6-12	7.15154	18.0923	11.3864	9.25949	3.77489	7.23259	0.9125	2.53941	27.2229	8.43898	3.98909		AT10	1634
													MT1	154
KT4-1	5.2042	30.7828	7.34319	11.2688	2.58836	5.33756	1.04647	3.09226	23.647	6.1913	3.49809
KT4-2	5.55871	32.4487	7.15066	11.8232	2.77588	5.08793	1.09421	2.96094	22.2406	6.25006	2.60908
KT4-3	4.8551	34.0696	8.6378	12.1764	2.09134	5.49324	0.861732	2.35799	21.1181	5.59797	2.74065
KT4-4	5.32718	33.1862	7.61761	11.8063	2.95876	5.13634	1.55269	2.93329	19.9435	6.5979	2.94032
KT4-5	3.93699	37.5566	7.58312	11.8453	2.06024	4.32513	0.836453	1.62657	21.2758	5.80405	3.1497
KT4-6	2.78059	36.0613	6.95953	13.0411	2.34419	4.25198	0.588503	1.54293	23.4373	6.18307	2.80957
KT4-7	3.4819	34.5891	7.17524	13.2616	2.24078	5.17717	0.629687	1.90153	21.1251	6.92491	3.49304
KT4-8	3.18089	39.3436	6.69842	12.5896	1.71249	4.63612	0.480056	1.35428	21.9067	5.62659	2.4712
KT4-9	2.93167	41.8271	6.40914	9.50935	2.31105	7.47764	0.792478	2.21059	18.6402	4.63536	3.25542
KT4-10	3.60974	39.9016	6.10617	9.43044	1.35244	9.92067	1.23419	2.8006	17.1619	5.24567	3.23657
KT3-1	8.42516	13.7139	11.3604	8.84488	5.40758	8.89157	1.08562	3.55167	23.9097	9.9583	4.85123
KT3-2	9.19686	18.5391	12.5516	9.93576	3.99859	8.43689	1.69849	2.68351	21.1736	7.25641	4.52922
KT3-3	9.09939	16.1526	11.1294	9.4349	4.03966	8.88589	0.840465	3.13819	24.4006	8.54204	4.33687
KT3-4	9.58153	12.6769	12.454	9.6942	5.47454	8.19015	1.24413	3.69763	22.6651	9.41164	4.91019
KT3-5	10.0992	13.1076	12.4698	8.75065	5.34594	8.65073	0.95916	2.83695	23.9726	9.50461	4.30274
KT3-6	11.2211	13.8044	12.6214	9.57367	5.54308	8.36818	1.03318	3.46921	21.1791	8.74278	4.44389
KT3-7	11.147	14.8156	13.178	8.98585	4.5717	9.00363	1.33439	2.96975	21.7182	8.44924	3.82656
KT3-8	11.4451	14.3922	12.2577	9.31083	5.88407	8.23902	1.30957	3.47831	20.5562	8.56573	4.56119
KT3-9	10.3222	14.5004	12.2872	9.80133	5.1577	8.59046	1.56889	3.37863	20.9962	8.42179	4.97519
KT3-10	8.52466	16.6707	11.0911	9.50906	4.95959	8.71511	1.40393	3.61783	22.7441	8.67753	4.08641
KT7-1	0	63.5387	1.26191	14.0205	0.535024	4.18901	0.224516	1.36498	11.8679	1.88312	1.11439
KT7-2	0.913076	63.0038	1.91959	13.6587	0.698277	3.31761	0.270553	1.21741	12.703	1.70422	0.593768
KT7-3	2.06175	52.1516	8.93068	12.9454	1.22745	2.79391	0	1.10702	14.7017	3.06094	1.01957
KT7-4	0.894578	62.4598	1.67711	14.229	0.987591	3.56221	0.172167	0.840529	11.8874	2.30688	0.982687
KT7-5	0	64.204	1.55806	14.7846	0.4452	3.16608	0.367472	1.17032	11.2505	2.09996	0.953763
KT7-6	0	63.4664	1.63822	14.0825	0.378901	2.985	0.645095	1.16355	12.3445	2.28772	1.0081
KT7-7	0	63.6681	1.74228	14.4784	0	4.39369	0.275993	0.917462	11.7422	1.91383	0.86796
KT7-8	0	59.5744	2.72309	13.4964	0	3.81084	0.377335	1.5062	14.4709	2.48372	1.55715
KT7-9	0	51.7724	3.26773	13.2403	0	5.79836	0.792586	2.64631	18.3788	2.60493	1.49855
KT7-10	0	47.2429	5.01774	14.0751	0	5.59772	0.683923	2.16477	20.1817	3.49945	1.53673
AT9-1	5.81352	22.1636	3.79825	9.25867	2.06779	16.8335	0.44038	5.09121	25.1715	6.24319	3.11832
AT9-2	5.42557	24.8087	3.64975	9.45115	1.93013	16.588	0.380554	4.82132	23.9391	5.74766	3.25803
AT9-3	4.95654	22.2852	3.77409	10.2187	1.75934	15.0687	0.377663	5.1103	26.4751	6.16886	3.80563
AT9-4	5.22024	22.3032	3.89934	9.5227	1.96747	16.1506	0.271204	5.15184	26.9808	5.47644	3.05607
AT9-5	5.0487	20.4849	3.4334	9.83781	2.95542	16.6226	0.387784	5.19134	27.2251	5.92339	2.8895
AT9-6	6.18357	23.0166	3.55747	8.23644	2.85278	18.2271	0.429098	6.01644	23.2342	5.47275	2.77359
AT9-7	10.1228	25.5762	3.36362	6.31298	2.56665	17.2269	0.562302	6.00277	19.7034	5.62578	2.93668
AT9-8	10.9336	24.2806	3.46663	6.63126	2.19096	18.8806	0.591412	5.39171	18.7109	5.79381	3.12854
AT9-9	12.1673	20.4678	3.59219	6.68346	2.75222	17.5174	0.655527	6.13303	20.2497	6.25655	3.52492
AT9-10	11.5078	21.1715	3.76988	6.71892	2.6799	17.874	0.505278	5.91224	19.3661	6.85023	3.64418
AT9-11	12.2743	20.7005	4.11614	6.0071	2.12244	17.1169	0.570923	6.34098	20.5683	6.51558	3.66689
AT9-12	12.3937	16.5417	3.88901	6.24269	2.63358	16.7085	0.673295	6.55608	23.4754	6.90633	3.97971
AT5-1	10.3402	12.8131	16.4282	8.23673	2.48621	7.40608	0.643995	2.32625	31.1998	5.74513	2.37434
AT5-2	9.50908	13.1977	16.6132	8.43979	2.00045	7.63687	0.560108	2.28716	31.7827	5.51561	2.45742
AT5-3	9.32048	13.0658	16.3395	7.78559	2.24615	7.12944	0.591543	2.45654	33.1982	5.43679	2.42991
AT5-4	10.0202	11.9665	16.4537	7.30829	2.62476	7.11381	0.572887	2.24298	33.6568	5.45927	2.58074
AT5-5	9.76068	12.5769	17.7624	7.71262	2.40657	6.92598	0.645041	2.02125	32.3059	5.43485	2.44776
AT5-6	10.2355	12.1135	17.2416	8.00403	2.35419	6.61258	0.651045	2.06224	33.0061	5.29747	2.42177
AT5-7	9.2955	12.4331	17.2109	7.68892	2.58012	6.85755	0.726951	2.07623	33.2576	5.37661	2.49646
AT5-8	8.90239	13.2704	17.51	7.38699	2.21827	6.72609	0.730256	2.35629	32.9038	5.40539	2.59016
AT5-9	8.83515	13.8694	17.1417	7.6006	1.91239	7.04255	0.683915	2.42534	32.1605	5.8204	2.50814
AT5-10	11.5029	9.47656	19.7909	7.4269	2.62996	7.1165	0.647287	2.52832	30.9587	5.62718	2.29474
AT5-11	10.7995	9.59693	19.3963	7.36649	2.25608	7.47559	0.640963	2.35867	32.9467	5.11505	2.04771
AT5-12	10.708	9.74161	20.6834	7.22872	2.73215	7.40445	0.708973	2.57073	30.767	5.16541	2.28964
AT5-13	12.9948	8.2301	21.0041	6.40787	2.51762	8.06192	0.836504	2.87829	29.8618	4.89446	2.31249
AT5-14	15.0404	7.54433	22.9455	6.92397	2.50538	6.89372	0.608001	2.45134	28.2225	4.89739	1.96746
AT5-15	14.7341	7.78389	25.551	7.0931	2.9898	6.40889	0.644823	2.3017	26.4903	4.25764	1.74471
AT5-16	13.4878	9.92132	18.8405	6.29921	2.71259	8.98605	0.761489	2.89536	29.0932	4.67423	2.32826
AT7-1	3.78385	43.2477	4.49837	11.2328	1.04619	8.13211	0.299776	2.13502	20.1001	3.78243	1.74167
AT7-2	3.51272	42.9111	4.96512	11	0.966295	6.78101	0.380419	2.25762	21.4479	3.92267	1.85518
AT7-3	3.93123	42.5452	4.7967	10.6127	0.801731	6.63369	0	1.98994	22.7153	4.20789	1.76565
AT7-4	3.48505	46.6749	4.60675	11.397	0.61932	7.04808	0	1.91058	19.6247	3.20435	1.42925
AT7-5	3.5593	43.4709	4.49906	9.83446	0.918083	7.00743	0.261293	2.68226	21.6925	3.74861	2.32612
AT7-6	3.93189	42.2501	4.33632	10.0318	0.434812	9.51928	0.322091	3.16573	21.1038	3.28326	1.62095
AT7-7	5.39043	37.4928	4.36727	10.8779	0.639374	9.67463	0.243532	4.23138	23.0695	2.00663	2.00663
AT7-8	5.73217	33.8569	3.6469	8.45116	0.891904	11.2443	0.429845	5.71387	23.1469	3.9599	2.92606
AT7-9	8.77964	29.4441	4.44671	8.04624	1.29503	11.9976	0.802671	8.1723	19.8203	4.26708	2.92836
AT7-10	7.76653	27.1972	2.99037	8.22379	0	12.1205	0	5.96221	28.6935	4.89294	2.15288
AT7-11	7.09704	28.9674	3.18776	8.56741	0	9.72431	0	7.26659	28.5583	4.1584	2.47284
AT7-12	7.7043	29.1878	3.66601	8.27949	0.759236	10.8712	0	6.34105	27.1616	3.55353	2.47581
AT7-13	6.52279	28.637	3.61279	10.307	3.09059	9.19621	0	6.2921	22.1319	5.42695	4.78257
AT7-14	5.50698	31.7305	2.91038	9.2682	0	12.0784	0	6.39249	22.3618	5.40324	4.34798
AT7-15	5.50685	25.7635	4.00305	10.5006	0	10.0027	0	9.37263	23.9894	5.43065	5.43065
AT6-2	9.97403	12.2303	16.8673	8.11791	2.73842	6.44415	0.78453	2.28234	32.4185	5.71499	2.42756
AT6-3	9.64106	9.20652	18.5567	8.14264	2.65733	6.28586	0.718868	2.13516	34.5117	5.76803	2.37608
AT6-4	10.5458	10.7922	18.0246	7.93544	2.45898	5.53617	0.877785	2.18854	33.918	5.34933	2.3732
AT6-5	10.6276	11.5877	19.3709	7.50499	2.48376	5.12082	0.643522	1.66584	34.1367	4.87402	1.9841
AT6-6	10.6893	11.5619	20.3737	8.49336	2.95728	5.02369	1.02678	1.8679	33.7335	2.13627	2.13627
AT6-7	12.1012	11.6531	22.5534	8.14225	2.56982	5.11584	0.843155	1.85078	30.916	2.12722	2.12722
AT6-8	13.3845	11.1069	20.6046	7.40762	2.94785	5.60762	0.976531	1.93337	28.6009	5.13505	2.29502
AT6-9	11.1913	9.61839	21.6541	7.91501	2.51258	5.78185	0.890221	1.96518	30.8235	5.36618	2.28175
AT6-10	13.379	9.88384	23.2018	6.751	2.93451	5.105	0.845709	1.79759	28.8855	5.18682	2.02931
AT6-11	17.6998	6.46867	27.9106	6.18488	2.86966	2.90326	0.875756	0.918943	28.2213	4.49602	1.45106
AT6-12	12.7927	10.3794	20.0893	7.66962	2.63917	6.27433	0.670548	2.04313	30.3418	5.08783	2.01211
AT6-13	13.0083	11.7804	16.1236	8.15036	2.32475	8.04432	0.762599	2.81621	29.2804	5.42558	2.28339
AT6-14	13.2631	12.0259	15.8978	7.72108	2.63001	8.12939	0.628465	2.6779	29.3046	5.27377	2.44793
AT6-15	12.3909	9.53193	18.0654	7.49841	2.87578	7.09638	0.844979	2.49826	30.991	5.68248	2.52441
AT3-1	12.2709	7.19904	20.6178	7.26601	3.0809	5.35331	0.955553	1.83193	32.8097	5.97758	2.63729
AT3-2	12.448	7.84811	19.8099	7.12172	2.75833	6.24519	0.829068	2.17636	32.4085	5.74803	2.60683
AT3-3	11.3249	7.91925	20.9246	7.24417	3.34229	5.00281	0.980957	1.6993	33.4266	5.64914	2.48601
AT3-4	10.5735	7.42452	20.0408	7.18096	2.93986	5.33684	0.831107	1.84226	34.9255	6.30414	2.60058
AT3-6	12.2339	7.54841	20.1781	7.3101	3.02743	6.92123	1.04364	2.3216	30.8994	5.88286	2.63339
AT3-7	14.1628	7.08047	23.6998	6.30361	2.80539	5.17107	0.748837	1.70165	31.085	5.23919	2.00218
AT3-8	13.7674	7.06861	24.4508	7.25095	2.83217	3.99321	0.840343	1.512	30.9911	5.22812	2.06534
AT3-9	14.542	6.70211	23.6517	6.81492	2.96043	4.92122	0.817349	1.59325	30.7843	5.20732	2.00529
AT3-10	12.2827	5.8213	24.0404	7.31009	3.06563	5.24549	0.792035	1.65286	32.45	5.26774	2.07175
AT3-11	12.8431	7.81648	21.8145	7.42584	3.17737	6.65807	0.794006	2.09123	29.4624	5.58708	2.32994
AT3-12	10.9649	10.1578	14.2208	6.58648	2.23747	11.1114	0.784463	3.95587	31.1688	5.88081	2.9312
AT3-13	11.6561	8.83122	18.7289	6.63541	2.85433	7.91055	0.706708	2.71016	31.4614	5.72871	2.77651
AT3-14	14.8483	6.73707	26.6755	6.35787	3.11826	3.89969	0.79268	1.19273	29.8498	4.75495	1.77309
AT3-15	14.5422	7.93205	23.0807	7.04994	2.68245	4.97855	1.00674	1.60749	30.2058	4.99526	1.91887
AT3-16	15.2581	6.86267	26.2067	6.38159	3.09305	3.54842	0.832523	1.05059	30.4684	4.58605	1.71187
AT4-1	12.4793	7.79003	23.4023	6.784	2.76258	4.50139	0.74083	1.4837	32.2985	5.55204	2.20525
AT4-2	10.7625	7.50163	21.4581	7.23435	3.05605	4.85974	0.868137	1.90879	33.7481	6.11387	2.48882
AT4-3	10.64	8.21322	21.8542	7.67964	2.44069	4.72675	1.04983	1.5794	37.3154	2.25039	2.25039
AT4-4	10.1882	7.51125	22.3048	6.89609	3.11286	4.75422	1.09122	1.82088	34.051	5.72953	2.53998
AT4-5	11.3768	6.60678	24.3687	5.91594	2.79204	4.07059	0.869133	1.24932	34.3851	5.90058	2.46499
AT4-6	13.1502	5.55123	26.4734	7.00531	3.20486	3.09877	0.865107	1.10687	32.5733	5.04553	1.92538
AT4-7	13.6859	5.45132	27.0305	6.11294	2.96293	3.03939	0.887354	1.0095	32.6585	5.15439	2.00717
AT4-8	11.6019	5.9344	24.3079	6.29502	2.52588	4.17274	0.817183	1.3722	34.8277	5.75978	2.38535
AT4-9	11.07	6.35576	24.5351	6.95577	2.994	3.85386	0.87233	1.44498	34.3705	5.49844	2.04922
AT4-10	11.005	6.4427	23.9223	6.7489	2.6582	3.66984	0.797191	1.23022	35.5182	5.81445	2.19301
AT4-11	11.1381	7.29404	24.1037	6.65941	2.98216	4.3458	0.790016	1.58564	33.505	5.46343	2.13273
AT4-12	11.7734	8.92994	22.2046	6.84519	2.81973	5.2103	0.79294	1.71918	32.0835	5.39526	2.22598
AT4-13	13.437	6.54101	26.3451	6.34462	2.91702	3.63606	0.780447	1.16211	32.0566	4.92358	1.85639
AT4-14	14.1327	5.51015	26.903	6.42207	2.93386	2.90157	0.803086	0.923585	33.0714	4.81118	1.58729
AT4-15	15.4821	5.79523	27.9224	6.32879	3.18224	2.67878	0.74756	0.875734	30.6385	4.76191	1.58679
AT4-16	10.9229	8.70448	22.5987	6.88754	2.46293	5.32331	0.760331	1.76248	32.9382	5.30777	2.33144
AT2-1	12.3333	9.56783	17.4061	7.018	3.08512	9.29374	1.03237	3.36874	28.97	5.5525	2.37226
AT2-2	11.5638	9.46007	17.1984	6.97692	2.91643	8.97748	0.889965	3.64058	30.128	5.54691	2.70142
AT2-3	10.6975	8.58181	17.4477	8.06946	2.65098	8.26918	0.953203	3.25651	30.9447	6.20182	2.92718
AT2-4	11.1153	8.94625	17.1007	7.00142	2.95532	8.30587	0.619893	3.09107	31.6	6.06983	3.19438
AT2-5	9.96134	11.7302	15.2484	7.35802	2.1465	9.10411	0.808364	3.88068	31.216	5.70927	2.83713
AT2-6	6.71979	17.1679	11.1988	8.35252	1.87603	11.7687	0.465843	3.8735	29.9483	5.67268	2.95595
AT2-7	6.25921	20.2737	7.20871	7.89174	1.64135	14.5526	0.377436	4.51242	29.106	5.57376	2.60306
AT2-8	7.48385	18.9081	6.56303	8.05225	1.20255	16.528	0.415258	6.38715	26.1112	5.50995	2.83871
AT2-9	8.94157	18.547	7.75652	7.22846	1.76082	15.7286	0.358772	5.70559	25.521	5.64094	2.81072
AT2-10	9.79785	18.1412	7.89465	7.24138	1.61977	13.7984	0.517379	5.30491	27.5009	5.56441	2.61916
AT2-11	8.99014	16.6205	10.5263	7.50507	1.86201	12.4792	0.384301	4.57642	28.8561	5.55971	2.64026
AT2-12	13.0928	13.2085	14.2745	7.28574	2.2898	10.1191	0.752098	3.31336	27.8493	5.42273	2.39199
AT2-13	14.685	13.3185	15.9414	6.31469	2.71392	7.91215	0.757177	3.02991	27.8974	5.13348	2.29647
AT2-14	12.6223	11.1337	15.7535	7.03461	3.40127	7.80668	1.76025	2.59456	31.623	3.13503	3.13503
AT2-15	11.9244	11.5785	13.7263	7.17195	1.82217	9.44626	0.931632	5.02025	29.3561	5.99417	3.02824
AT2-16	12.7742	10.9415	15.7781	6.5445	2.59067	7.91215	1.42128	3.28448	30.5408	5.54622	2.66618
AT10-1	7.23964	17.5402	6.61602	9.33248	2.42586	12.154	0.407817	3.85579	30.2209	7.25106	2.95614
AT10-2	7.57872	17.6492	7.7899	9.87491	2.49065	11.9075	0.453512	3.70982	29.2199	6.48112	2.8448
AT10-3	6.3574	16.8554	8.16851	9.68837	2.01041	13.2944	0.415476	3.41583	29.8282	7.04662	2.91931
AT10-4	7.0623	19.5568	7.87201	10.1199	1.89786	11.0143	0	3.02385	30.6667	6.42767	2.35859
AT10-5	6.69771	19.8634	5.40624	7.60053	2.26547	13.8367	0.377471	4.79024	28.6615	7.22617	3.27456
AT10-6	10.0726	18.215	4.39623	6.66842	2.26752	19.0956	0.505965	6.88582	21.1266	7.14404	3.6222
AT10-7	10.6219	17.544	4.82002	7.06031	2.88603	17.6296	0.515659	6.40777	21.4032	7.36925	3.74217
AT10-8	10.0795	18.1718	4.67803	7.50202	3.13084	15.9514	0.621653	5.9635	22.9035	7.42468	3.57298
AT10-9	10.5499	16.5325	4.7654	7.52293	3.75457	15.7297	0.552465	5.39488	24.0912	7.40445	3.70196
AT10-10	10.4236	17.0506	5.09829	8.06635	2.46927	16.3178	0.571076	5.88036	23.6357	7.11331	3.37366
AT10-11	12.706	18.1342	7.30358	8.35805	2.8896	13.3635	0.495514	4.46077	22.8854	6.43647	2.967
AT10-12	11.6058	16.7724	6.30414	8.38486	3.05062	13.2142	0.637294	4.59424	25.2733	6.81962	3.34356
AT10-13	10.132	17.3338	5.64402	8.28801	2.6274	15.8014	0.493494	5.04243	24.4797	6.96219	3.19554
AT10-15	9.48009	18.8903	5.56897	7.66426	1.51355	17.9755	0.36219	5.70597	22.6133	6.95588	3.27003
AT10-16	7.48852	18.0962	5.35051	7.98452	1.6805	16.7911	0.292965	5.81545	26.7437	6.60684	3.14966
AT10-17	11.5905	13.3868	7.16838	8.763	2.10251	12.3146	0.537825	4.40648	29.7787	7.01782	2.93349
MT1-1	0	71.8	0	10.4	0	0	0	0	13.6	2.7	1.5
MT1-2	0	69	0	12.1	0	1.3	0	0	13.5	2.4	1.6
MT1-3	0	76.2	0	9.5	0	0.6	0	0	11.1	1.4	0.6
MT1-4	0	73.9	0	9.2	0	0.4	0	0	14.2	1.4	0.9
MT1-5	0	75	0	10.3	0	0.8	0	0	11.1	2	0.8
MT1-6	0	76	0	9.1	0	0	0	0	11.2	2.1	0.9
MT1-7	0	71.5	0	11.3	0	1.2	0	0	13.4	1.5	1
MT1-8	0	70.9	0	12.7	0	0	0	0	13	2.2	1.1
MT1-9	0	76.3	0	9.2	0	0	0	0	11.8	2	0.7
MT1-10	0	73.3	0	10.6	0	1	0	0.4	11.8	1.8	1

## Sheet: Figure 2B
Sample	PCo1	PCo2
	-0.462281	-0.115993
KT6-1	0.0347563	0.0329057
KT6-2	0.00227784	0.0449119
KT6-3	-0.00691536	0.0247016
KT6-4	-0.00249863	0.0257553
KT6-5	0.00476812	0.0329779
KT6-6	0.0135474	0.0253628
KT6-7	0.028933	0.0478629
KT6-8	0.0448373	0.0434561
KT6-9	0.00776353	0.0453593
KT6-10	0.00828251	0.0412787
KT6-11	0.0323975	0.0407605
KT6-12	0.0403329	0.0332408
KT4-1	-0.0986171	0.0114909
KT4-2	-0.117184	0.0019686
KT4-3	-0.128411	-0.0167597
KT4-4	-0.132175	0.00524764
KT4-5	-0.155288	-0.0311053
KT4-6	-0.141604	-0.0284728
KT4-7	-0.143977	0.000422786
KT4-8	-0.17126	-0.0361101
KT4-9	-0.187189	-0.000369464
KT4-10	-0.19191	0.0453419
KT3-1	0.0687485	0.0772739
KT3-2	0.0123484	0.0543552
KT3-3	0.0413754	0.066661
KT3-4	0.0701727	0.0612396
KT3-5	0.0788475	0.0578134
KT3-6	0.0543124	0.0618212
KT3-7	0.0542408	0.0593535
KT3-8	0.0474234	0.0654293
KT3-9	0.0449146	0.066759
KT3-10	0.0294325	0.0771618
KT7-1	-0.416265	-0.096685
KT7-2	-0.413362	-0.101403
KT7-3	-0.292488	-0.123372
KT7-4	-0.412184	-0.100939
KT7-5	-0.42782	-0.106865
KT7-6	-0.414953	-0.106181
KT7-7	-0.423344	-0.0983998
KT7-8	-0.368733	-0.0862631
KT7-9	-0.295695	-0.036678
KT7-10	-0.250022	-0.0400749
AT9-1	-0.0460067	0.142889
AT9-2	-0.0772403	0.141677
AT9-3	-0.045447	0.130821
AT9-4	-0.0382696	0.126003
AT9-5	-0.0217893	0.130038
AT9-6	-0.0551232	0.155493
AT9-7	-0.0897054	0.167865
AT9-8	-0.0881225	0.180534
AT9-9	-0.0428161	0.184518
AT9-10	-0.0540099	0.191646
AT9-11	-0.0421767	0.19167
AT9-12	0.0157196	0.185036
AT5-1	0.117472	-0.0210258
AT5-2	0.113183	-0.02311
AT5-3	0.12091	-0.0269971
AT5-4	0.137039	-0.0289374
AT5-5	0.128816	-0.0385401
AT5-6	0.130132	-0.0425741
AT5-7	0.131672	-0.03656
AT5-8	0.125677	-0.0335036
AT5-9	0.116324	-0.0261423
AT5-10	0.160944	-0.0382706
AT5-11	0.161753	-0.0466855
AT5-12	0.162866	-0.0392102
AT5-13	0.180519	-0.0292974
AT5-14	0.179502	-0.0530531
AT5-15	0.173666	-0.0730324
AT5-16	0.158908	-0.00774034
AT7-1	-0.221927	0.00636815
AT7-2	-0.205706	-0.0121773
AT7-3	-0.198518	-0.0185612
AT7-4	-0.251022	-0.0180266
AT7-5	-0.206225	-0.00121872
AT7-6	-0.216822	0.0376927
AT7-7	-0.187669	0.0539902
AT7-8	-0.148561	0.0939987
AT7-9	-0.129455	0.127716
AT7-10	-0.0731135	0.084427
AT7-11	-0.0904268	0.0656181
AT7-12	-0.0954228	0.0796106
AT7-13	-0.114279	0.1043
AT7-14	-0.149997	0.130276
AT7-15	-0.0994517	0.128534
AT6-2	0.128049	-0.0371471
AT6-3	0.161794	-0.0563636
AT6-4	0.146023	-0.0606921
AT6-5	0.144844	-0.080891
AT6-6	0.137517	-0.109059
AT6-7	0.137861	-0.105836
AT6-8	0.142095	-0.0574595
AT6-9	0.159029	-0.0679577
AT6-10	0.163319	-0.0771938
AT6-11	0.202754	-0.143358
AT6-12	0.148006	-0.0576213
AT6-13	0.119088	-0.00705979
AT6-14	0.121208	-0.00329488
AT6-15	0.156961	-0.0292414
AT3-1	0.189262	-0.0718683
AT3-2	0.181949	-0.0541093
AT3-3	0.185607	-0.0828693
AT3-4	0.190429	-0.0734626
AT3-6	0.1819	-0.0413827
AT3-7	0.198299	-0.0931151
AT3-8	0.191377	-0.111353
AT3-9	0.197288	-0.0976035
AT3-10	0.205614	-0.100572
AT3-11	0.177518	-0.0515923
AT3-12	0.148743	0.0444891
AT3-13	0.174121	-0.0178724
AT3-14	0.202418	-0.125347
AT3-15	0.181745	-0.0933873
AT3-16	0.202045	-0.135213
AT4-1	0.190998	-0.0993243
AT4-2	0.191169	-0.0820884
AT4-3	0.180638	-0.138294
AT4-4	0.195838	-0.0909982
AT4-5	0.216129	-0.115154
AT4-6	0.21562	-0.145952
AT4-7	0.225842	-0.147142
AT4-8	0.217809	-0.116297
AT4-9	0.20791	-0.124818
AT4-10	0.211354	-0.125178
AT4-11	0.200203	-0.109961
AT4-12	0.178597	-0.083458
AT4-13	0.210591	-0.135925
AT4-14	0.222667	-0.159845
AT4-15	0.217474	-0.152422
AT4-16	0.181299	-0.0863147
AT2-1	0.155201	0.0112175
AT2-2	0.158339	0.00919284
AT2-3	0.159584	-0.00231807
AT2-4	0.167251	0.000952828
AT2-5	0.131017	0.0186628
AT2-6	0.058123	0.0592314
AT2-7	0.0141187	0.0924301
AT2-8	0.00339454	0.135249
AT2-9	0.0194373	0.127176
AT2-10	0.0327477	0.104226
AT2-11	0.0626419	0.0754765
AT2-12	0.104561	0.0341058
AT2-13	0.116159	0.00538724
AT2-14	0.140559	-0.0225866
AT2-15	0.123011	0.0460603
AT2-16	0.145695	0.00282037
AT10-1	0.0321225	0.0843258
AT10-2	0.0293134	0.0732142
AT10-3	0.0386982	0.0798934
AT10-4	0.0147318	0.0499095
AT10-5	0.0132165	0.113553
AT10-6	-0.0167859	0.198647
AT10-7	-0.00523142	0.186209
AT10-8	-0.00441979	0.168747
AT10-9	0.0185457	0.163408
AT10-10	0.00480217	0.162352
AT10-11	0.00272781	0.122287
AT10-12	0.0224842	0.121612
AT10-13	0.00954479	0.146034
AT10-15	-0.0176107	0.172935
AT10-16	0.0110716	0.145252
AT10-17	0.0699976	0.0888684
MT1-1	-0.462281	-0.115993
MT1-2	-0.453745	-0.114726
MT1-3	-0.503265	-0.128581
MT1-4	-0.469137	-0.122255
MT1-5	-0.49532	-0.125692
MT1-6	-0.496843	-0.129498
MT1-7	-0.471227	-0.11947
MT1-8	-0.480928	-0.122489
MT1-9	-0.494752	-0.129236
MT1-10	-0.482169	-0.122282

## Sheet: Figure 3A
Station site	Parameter	Fractional abundance (%)												Station site	DOU	1SD
		IIIa	IIIa'	IIa	IIa'	IIb	IIb'	IIc	IIc'	Ia	Ib	Ic			(μmol m-2 d-1)
KT 6	Mean	6.22246	19.6503	10.7315	10.0747	3.80078	7.2786	0.960796	2.57061	26.3208	8.42608	3.96341		KT6	306	20
	1SD	0.738562	1.60311	0.438573	0.563124	0.429223	0.500946	0.127919	0.209714	1.05955	0.356597	0.234466		KT4	193	21
KT4	Mean	4.0867	35.9767	7.16809	11.6752	2.24355	5.68438	0.911647	2.2781	21.0496	5.90569	3.02036		KT3	538	91
	1SD	1.00105	3.40947	0.673288	1.24228	0.454024	1.65016	0.30968	0.616649	1.91848	0.634613	0.342079		KT7	152	22
KT3	Mean	9.90623	14.8373	12.1401	9.38411	5.03824	8.59716	1.24778	3.28217	22.3315	8.75301	4.48235		AT9	687	101
	1SD	1.05872	1.70571	0.667153	0.385316	0.608925	0.269098	0.257589	0.334007	1.33139	0.705592	0.34816		AT5	992	50
KT7	Mean	0.386941	59.1082	2.97364	13.9011	0.427244	3.96144	0.380964	1.40985	13.9529	2.38448	1.11327		AT7	355	31
	1SD	0.662388	5.95822	2.25476	0.53587	0.420975	0.991768	0.238242	0.540683	2.90118	0.528314	0.302849		AT6	1035	143
AT9	Mean	8.50397	21.9834	3.69248	7.92682	2.37322	17.0679	0.487118	5.64327	22.925	6.08171	3.31517		AT3	1793	77
	1SD	3.13206	2.30797	0.212354	1.56669	0.391477	0.955691	0.119819	0.553336	2.99351	0.47326	0.378577		AT4	1490	81
AT5	Mean	10.9679	11.1001	18.8071	7.43186	2.44829	7.23738	0.665861	2.38992	31.3632	5.25768	2.33073		AT2	1236	56
	1SD	1.95817	2.08147	2.5607	0.562174	0.269693	0.601428	0.0705179	0.242781	1.98525	0.397653	0.223234		AT10	1634	71
AT7	Mean	5.48072	35.5585	4.03557	9.77536	0.764171	9.46876	0.182642	4.92572	23.0412	4.08323	2.68417		MT1	154	48
	1SD	1.71367	7.06834	0.638377	1.1591	0.745507	1.91123	0.230157	2.37685	2.83406	0.90638	1.18082
AT6	Mean	12.192	10.5591	19.9496	7.68818	2.68571	5.89062	0.813532	2.0458	31.1488	4.83026	2.19639
	1SD	1.98625	1.48902	3.09786	0.589176	0.19804	1.29333	0.114898	0.45093	2.13994	1.1483	0.265021
AT3	Mean	12.9146	7.52994	21.8761	6.94931	2.93169	5.75314	0.8504	1.92929	31.4931	5.46913	2.30334
	1SD	1.45391	0.976731	3.08278	0.382659	0.251133	1.82518	0.0957263	0.676332	1.41227	0.463493	0.376096
AT4	Mean	12.0529	6.88332	24.3584	6.69472	2.863	4.05269	0.845793	1.38966	33.5025	5.21763	2.13938
	1SD	1.46008	1.10404	1.97763	0.431129	0.234354	0.804809	0.0964576	0.315473	1.54288	0.85769	0.282261
AT2	Mean	10.5601	13.6328	13.1889	7.31542	2.28342	10.7501	0.777826	4.05251	29.1981	5.48959	2.75113
	1SD	2.34063	3.87982	3.89006	0.534309	0.613822	2.88227	0.381226	1.05293	1.79664	0.657027	0.25651
AT10	Mean	9.35539	17.5995	6.05939	8.30493	2.46642	14.7745	0.452524	4.95957	25.8457	6.98045	3.2016
	1SD	1.92911	1.42227	1.22543	0.984177	0.564281	2.367	0.148289	1.0833	3.29643	0.328755	0.355734
MT1	Mean	0	73.39	0	10.44	0	0.53	0	0.04	12.47	1.95	1.01
	1SD	0	2.40019	0	1.20017	0	0.498096	0	0.12	1.12876	0.410488	0.304795

## Sheet: Figure 3B
Sample	Tetramethylated brGDGTs (%)	Pentamethylated brGDGTs (%)	Heaxmethylated brGDGTs (%)
KT6-1	41.4563	33.993	24.5506
KT6-2	36.3693	35.8393	27.7914
KT6-3	37.1411	34.8906	27.9683
KT6-4	37.52	35.3357	27.1442
KT6-5	39.372	34.7596	25.8684
KT6-6	40.3137	34.4306	25.2557
KT6-7	38.6014	37.4369	23.9617
KT6-8	38.6102	36.6095	24.7802
KT6-9	37.2132	35.7074	27.0794
KT6-10	38.188	35.5549	26.2571
KT6-11	40.0875	35.3403	24.5722
KT6-12	39.6509	35.1053	25.2438
KT4-1	33.3364	30.6767	35.987
KT4-2	31.0998	30.8928	38.0074
KT4-3	29.4567	31.6185	38.9247
KT4-4	29.4817	32.005	38.5133
KT4-5	30.2296	28.2768	41.4936
KT4-6	32.43	28.7282	38.8418
KT4-7	31.543	30.386	38.071
KT4-8	30.0045	27.471	42.5245
KT4-9	26.531	28.7102	44.7587
KT4-10	25.6441	30.8445	43.5114
KT3-1	38.7192	39.1417	22.1391
KT3-2	32.9592	39.3049	27.7359
KT3-3	37.2795	37.4685	25.252
KT3-4	36.9869	40.7546	22.2585
KT3-5	37.78	39.0133	23.2068
KT3-6	34.3658	40.6087	25.0255
KT3-7	33.994	40.0433	25.9627
KT3-8	33.6832	40.4795	25.8373
KT3-9	34.3932	40.7842	24.8226
KT3-10	35.5081	39.2966	25.1954
KT7-1	14.8654	21.5959	63.5387
KT7-2	15.001	21.0821	63.9169
KT7-3	18.7822	27.0044	54.2134
KT7-4	15.177	21.4686	63.3544
KT7-5	14.3043	21.4918	64.204
KT7-6	15.6403	20.8932	63.4664
KT7-7	14.524	21.8079	63.6681
KT7-8	18.5118	21.9138	59.5744
KT7-9	22.4823	25.7453	51.7724
KT7-10	25.2179	27.5392	47.2429
AT9-1	34.533	37.4898	27.9772
AT9-2	32.9448	36.8209	30.2343
AT9-3	36.4496	36.3087	27.2417
AT9-4	35.5133	36.9632	27.5235
AT9-5	36.038	38.4284	25.5336
AT9-6	31.4805	39.3193	29.2001
AT9-7	28.2658	36.0352	35.699
AT9-8	27.6332	37.1526	35.2142
AT9-9	30.0312	37.3338	32.6351
AT9-10	29.8605	37.4602	32.6793
AT9-11	30.7507	36.2745	32.9748
AT9-12	34.3614	36.7031	28.9355
AT5-1	39.3192	37.5275	23.1532
AT5-2	39.7557	37.5376	22.7067
AT5-3	41.0649	36.5488	22.3863
AT5-4	41.6968	36.3165	21.9867
AT5-5	40.1885	37.4739	22.3376
AT5-6	40.7253	36.9257	22.349
AT5-7	41.1307	37.1407	21.7286
AT5-8	40.8993	36.9279	22.1728
AT5-9	40.489	36.8065	22.7045
AT5-10	38.8806	40.1399	20.9795
AT5-11	40.1095	39.4941	20.3964
AT5-12	38.222	41.3284	20.4496
AT5-13	37.0688	41.7063	21.2249
AT5-14	35.0873	42.3279	22.5848
AT5-15	32.4927	44.9893	22.518
AT5-16	36.0957	40.4952	23.4092
AT7-1	25.6242	27.3443	47.0315
AT7-2	27.2257	26.3504	46.4238
AT7-3	28.6888	24.8347	46.4764
AT7-4	24.2583	25.5817	50.16
AT7-5	27.7672	25.2026	47.0302
AT7-6	26.0081	27.81	46.1819
AT7-7	27.0827	30.0341	42.8832
AT7-8	30.0329	30.378	39.5891
AT7-9	27.0157	34.7605	38.2237
AT7-10	35.7394	29.2969	34.9638
AT7-11	35.1895	28.7461	36.0644
AT7-12	33.191	29.917	36.8921
AT7-13	32.3415	32.4987	35.1598
AT7-14	32.1131	30.6495	37.2375
AT7-15	34.8507	33.8789	31.2704
AT6-2	40.561	37.2346	22.2044
AT6-3	42.6558	38.4966	18.8476
AT6-4	41.6405	37.0215	21.338
AT6-5	40.9949	36.7898	22.2153
AT6-6	38.006	39.7427	22.2512
AT6-7	35.1705	41.0752	23.7543
AT6-8	36.031	39.4776	24.4914
AT6-9	38.4714	40.7189	20.8096
AT6-10	36.1016	40.6356	23.2628
AT6-11	34.1684	41.6631	24.1685
AT6-12	37.4418	39.3861	23.1721
AT6-13	36.9894	38.2219	24.7887
AT6-14	37.0263	37.6846	25.289
AT6-15	39.1979	38.8793	21.9229
AT3-1	41.4246	39.1055	19.4699
AT3-2	40.7634	38.9406	20.2961
AT3-3	41.5618	39.1941	19.2441
AT3-4	43.8302	38.1718	17.998
AT3-6	39.4157	40.802	19.7823
AT3-7	38.3264	40.4304	21.2432
AT3-8	38.2845	40.8795	20.836
AT3-9	37.9969	40.7589	21.2441
AT3-10	39.7895	42.1065	18.104
AT3-11	37.3795	41.961	20.6595
AT3-12	39.9808	38.8965	21.1227
AT3-13	39.9666	39.5461	20.4873
AT3-14	36.3778	42.0368	21.5854
AT3-15	37.1199	40.4058	22.4743
AT3-16	36.7663	41.1128	22.1208
AT4-1	40.0558	39.6748	20.2694
AT4-2	42.3507	39.3851	18.2641
AT4-3	41.8162	39.3305	18.8532
AT4-4	42.3205	39.9801	17.6994
AT4-5	42.7507	39.2657	17.9836
AT4-6	39.5442	41.7544	18.7014
AT4-7	39.8201	41.0426	19.1373
AT4-8	42.9728	39.4909	17.5363
AT4-9	41.9182	40.656	17.4258
AT4-10	43.5256	39.0267	17.4477
AT4-11	41.1011	40.4667	18.4322
AT4-12	39.7047	39.5919	20.7034
AT4-13	38.8366	41.1854	19.978
AT4-14	39.4699	40.8872	19.6429
AT4-15	36.9872	41.7355	21.2774
AT4-16	40.5774	39.7953	19.6274
AT2-1	36.8948	41.2041	21.9011
AT2-2	38.3764	40.5998	21.0239
AT2-3	40.0737	40.647	19.2793
AT2-4	40.8642	39.0743	20.0615
AT2-5	39.7624	38.5461	21.6915
AT2-6	38.5769	37.5353	23.8877
AT2-7	37.2828	36.1843	26.5329
AT2-8	34.4598	39.1483	26.3919
AT2-9	33.9727	38.5388	27.4886
AT2-10	35.6845	36.3765	27.939
AT2-11	37.0561	37.3333	25.6106
AT2-12	35.664	38.0347	26.3013
AT2-13	35.3273	36.6692	28.0035
AT2-14	37.8931	38.3509	23.756
AT2-15	38.3785	38.1186	23.5029
AT2-16	38.7532	37.5311	23.7157
AT10-1	40.4281	34.792	24.7799
AT10-2	38.5458	36.2263	25.2279
AT10-3	39.7942	36.993	23.2128
AT10-4	39.453	33.928	26.6191
AT10-5	39.1622	34.2767	26.5611
AT10-6	31.8928	39.8196	28.2876
AT10-7	32.5147	39.3194	28.1659
AT10-8	33.9012	37.8475	28.2513
AT10-9	35.1976	37.7199	27.0824
AT10-10	34.1227	38.4031	27.4742
AT10-11	32.2889	36.871	30.8402
AT10-12	35.4365	36.1854	28.3781
AT10-13	34.6375	37.8968	27.4658
AT10-15	32.8392	38.7904	28.3704
AT10-16	36.5002	37.9151	25.5847
AT10-17	39.73	35.2927	24.9773
MT1-1	17.8	10.4	71.8
MT1-2	17.5	13.4	69
MT1-3	13.1	10.1	76.2
MT1-4	16.5	9.6	73.9
MT1-5	13.9	11.1	75
MT1-6	14.2	9.1	76
MT1-7	15.9	12.5	71.5
MT1-8	16.3	12.7	70.9
MT1-9	14.5	9.2	76.3
MT1-10	14.6	12	73.3

## Sheet: Figure 4
Sample	Fractional abundance (%)											Concentration		Latitude	Longitude	Water depth	Sediment depth	TOC	TN	TOC/TN	Annual sea surface temperature	Annual sea bottom temperature	NPP	DOU	Sediment O2	Bottom water O2
	IIIa	IIIa'	IIa	IIa'	IIb	IIb'	IIc	IIc'	Ia	Ib	Ic	(ng g-1)	(ug g-1 TOC)	(°)	(°)	(m)	(cm)	(%)	(%)		(°C)	(°C)	(g C m-2 yr-1)	(μmol m-2 d-1)	(μmol L-1)	(μmol L-1)
KT6-1	6.03397	18.5166	10.2445	9.69398	3.57174	7.07563	0.817174	2.58999	28.4492	8.90414	4.103	30.3589	7.78433	-32.15	-177.4	9555	0.5	0.39	0.05	9.17	19.4	1.1	152	306	182.011	210.001
KT6-2	6.45667	21.3348	10.9272	9.44414	3.7996	7.75537	1.11014	2.80282	24.8612	7.89897	3.60913	25.1965	6.29912	-32.15	-177.4	9555	1.5	0.4	0.06	9.03	19.4	1.1	152	306	155.886	210.001
KT6-3	5.59194	22.3763	10.9966	10.0247	4.08073	6.33621	0.902334	2.55009	25.4322	8.05464	3.65421	17.7756	4.67778	-32.15	-177.4	9555	3	0.38	0.05	8.8	19.4	1.1	152	306	122.298	210.001
KT6-4	5.90931	21.2349	10.6374	11.0398	3.55626	6.5975	1.0733	2.43148	25.806	7.84788	3.86619	15.9359	4.19365	-32.15	-177.4	9555	5	0.38	0.05	8.93	19.4	1.1	152	306	82.1791	210.001
KT6-5	5.01803	20.8504	10.3835	10.5088	3.08514	7.249	1.05147	2.48173	26.4856	9.01913	3.86727	14.9344	4.26697	-32.15	-177.4	9555	7	0.35	0.05	8.92	19.4	1.1	152	306	51.3899	210.001
KT6-6	5.31626	19.9394	10.0889	10.864	3.72695	6.72135	0.874134	2.15532	27.4579	8.4002	4.45564	18.2816	5.713	-32.15	-177.4	9555	9	0.32	0.05	8.77	19.4	1.1	152	306	26.1988	210.001
KT6-7	6.20615	17.7555	10.7007	10.5492	4.30589	7.99345	1.25907	2.62858	26.0902	8.24608	4.26512	17.3691	4.96261	-32.15	-177.4	9555	12.5	0.35	0.05	8.57	19.4	1.1	152	306	1.00765	210.001
KT6-8	7.66662	17.1136	11.6508	9.31626	4.56994	7.66631	0.872861	2.53333	25.8552	8.7469	4.00814	22.3587	6.57608	-32.15	-177.4	9555	17.5	0.34	0.05	9.1	19.4	1.1	152	306	0	210.001
KT6-9	7.00983	20.0696	10.4858	9.90418	4.35071	7.62944	0.929569	2.40766	25.0663	8.38839	3.75846	20.3672	5.99035	-32.15	-177.4	9555	22.5	0.34	0.05	9.1	19.4	1.1	152	306	0	210.001
KT6-10	5.92049	20.3366	10.8205	10.2274	3.29041	7.2666	0.900109	3.0499	25.6496	8.64786	3.89053	16.9037	5.4528	-32.15	-177.4	9555	27.5	0.31	0.04	8.79	19.4	1.1	152	306	0	210.001
KT6-11	6.38878	18.1834	10.4554	10.0643	3.49704	7.8197	0.826891	2.67702	27.4735	8.5198	4.09418	22.2385	6.73895	-32.15	-177.4	9555	32.5	0.33	0.05	9.03	19.4	1.1	152	306	0	210.001
KT6-12	7.15154	18.0923	11.3864	9.25949	3.77489	7.23259	0.9125	2.53941	27.2229	8.43898	3.98909	19.8354	6.19857	-32.15	-177.4	9555	37.5	0.32	0.04	9	19.4	1.1	152	306	0	210.001
KT4-1	5.2042	30.7828	7.34319	11.2688	2.58836	5.33756	1.04647	3.09226	23.647	6.1913	3.49809	4.99553	3.33036	-31.14	-176.81	9300	0.5	0.15	-	-	20.03	1.1	144	193	209.483	222.222
KT4-2	5.55871	32.4487	7.15066	11.8232	2.77588	5.08793	1.09421	2.96094	22.2406	6.25006	2.60908	4.43488	3.16777	-31.14	-176.81	9300	1.5	0.14	0.02	9.82	20.03	1.1	144	193	193.104	222.222
KT4-3	4.8551	34.0696	8.6378	12.1764	2.09134	5.49324	0.861732	2.35799	21.1181	5.59797	2.74065	3.86354	2.75967	-31.14	-176.81	9300	3	0.14	0.02	10.58	20.03	1.1	144	193	174.904	222.222
KT4-4	5.32718	33.1862	7.61761	11.8063	2.95876	5.13634	1.55269	2.93329	19.9435	6.5979	2.94032	3.10795	2.39073	-31.14	-176.81	9300	5	0.13	0.01	12.03	20.03	1.1	144	193	155.492	222.222
KT4-5	3.93699	37.5566	7.58312	11.8453	2.06024	4.32513	0.836453	1.62657	21.2758	5.80405	3.1497	8.33172	2.77724	-31.14	-176.81	9300	7	0.3	0.04	9.32	20.03	1.1	144	193	135.473	222.222
KT4-6	2.78059	36.0613	6.95953	13.0411	2.34419	4.25198	0.588503	1.54293	23.4373	6.18307	2.80957	11.1359	3.1817	-31.14	-176.81	9300	9	0.35	0.05	8.99	20.03	1.1	144	193	117.274	222.222
KT4-7	3.4819	34.5891	7.17524	13.2616	2.24078	5.17717	0.629687	1.90153	21.1251	6.92491	3.49304	10.0828	3.36093	-31.14	-176.81	9300	12.5	0.3	0.04	8.65	20.03	1.1	144	193	81.4819	222.222
KT4-8	3.18089	39.3436	6.69842	12.5896	1.71249	4.63612	0.480056	1.35428	21.9067	5.62659	2.4712	7.92146	2.93387	-31.14	-176.81	9300	17.5	0.27	0.04	9.06	20.03	1.1	144	193	57.823	222.222
KT4-9	2.93167	41.8271	6.40914	9.50935	2.31105	7.47764	0.792478	2.21059	18.6402	4.63536	3.25542	3.05469	2.34976	-31.14	-176.81	9300	22.5	0.13	0.02	10.5	20.03	1.1	144	193	40.183	222.222
KT4-10	3.60974	39.9016	6.10617	9.43044	1.35244	9.92067	1.23419	2.8006	17.1619	5.24567	3.23657	2.90427	2.64024	-31.14	-176.81	9300	27.5	0.11	0.01	9.9	20.03	1.1	144	193	27.4796	222.222
KT3-1	8.42516	13.7139	11.3604	8.84488	5.40758	8.89157	1.08562	3.55167	23.9097	9.9583	4.85123	19.1464	-	-30.38	-176.64	9540	0.5	-	-	-	20.53	1.09	135	538	182.081	204.222
KT3-2	9.19686	18.5391	12.5516	9.93576	3.99859	8.43689	1.69849	2.68351	21.1736	7.25641	4.52922	7.69354	-	-30.38	-176.64	9540	1.5	-	-	-	20.53	1.09	135	538	163.26	204.222
KT3-3	9.09939	16.1526	11.1294	9.4349	4.03966	8.88589	0.840465	3.13819	24.4006	8.54204	4.33687	8.11996	-	-30.38	-176.64	9540	3	-	-	-	20.53	1.09	135	538	122.298	204.222
KT3-4	9.58153	12.6769	12.454	9.6942	5.47454	8.19015	1.24413	3.69763	22.6651	9.41164	4.91019	17.4639	-	-30.38	-176.64	9540	5	-	-	-	20.53	1.09	135	538	58.0873	204.222
KT3-5	10.0992	13.1076	12.4698	8.75065	5.34594	8.65073	0.95916	2.83695	23.9726	9.50461	4.30274	19.8708	-	-30.38	-176.64	9540	7	-	-	-	20.53	1.09	135	538	23.7677	204.222
KT3-6	11.2211	13.8044	12.6214	9.57367	5.54308	8.36818	1.03318	3.46921	21.1791	8.74278	4.44389	8.1079	-	-30.38	-176.64	9540	9	-	-	-	20.53	1.09	135	538	1.62603	204.222
KT3-7	11.147	14.8156	13.178	8.98585	4.5717	9.00363	1.33439	2.96975	21.7182	8.44924	3.82656	9.47897	-	-30.38	-176.64	9540	12.5	-	-	-	20.53	1.09	135	538	0	204.222
KT3-8	11.4451	14.3922	12.2577	9.31083	5.88407	8.23902	1.30957	3.47831	20.5562	8.56573	4.56119	6.50881	-	-30.38	-176.64	9540	17.5	-	-	-	20.53	1.09	135	538	0	204.222
KT3-9	10.3222	14.5004	12.2872	9.80133	5.1577	8.59046	1.56889	3.37863	20.9962	8.42179	4.97519	6.50954	-	-30.38	-176.64	9540	22.5	-	-	-	20.53	1.09	135	538	0	204.222
KT3-10	8.52466	16.6707	11.0911	9.50906	4.95959	8.71511	1.40393	3.61783	22.7441	8.67753	4.08641	8.87392	-	-30.38	-176.64	9540	27.5	-	-	-	20.53	1.09	135	538	0	204.222
KT7-1	0	63.5387	1.26191	14.0205	0.535024	4.18901	0.224516	1.36498	11.8679	1.88312	1.11439	7.25927	2.3417	-32.19	-176.56	6080	0.5	0.31	0.05	7.63	19.51	1.1	148	152	207.026	215.467
KT7-2	0.913076	63.0038	1.91959	13.6587	0.698277	3.31761	0.270553	1.21741	12.703	1.70422	0.593768	10.7466	3.58221	-32.19	-176.56	6080	1.5	0.3	0.05	8	19.51	1.1	148	152	193.308	215.467
KT7-3	2.06175	52.1516	8.93068	12.9454	1.22745	2.79391	0	1.10702	14.7017	3.06094	1.01957	11.4462	4.08791	-32.19	-176.56	6080	3	0.28	0.04	7.82	19.51	1.1	148	152	173.259	215.467
KT7-4	0.894578	62.4598	1.67711	14.229	0.987591	3.56221	0.172167	0.840529	11.8874	2.30688	0.982687	9.91802	3.30601	-32.19	-176.56	6080	5	0.3	0.05	7.63	19.51	1.1	148	152	151.1	215.467
KT7-5	0	64.204	1.55806	14.7846	0.4452	3.16608	0.367472	1.17032	11.2505	2.09996	0.953763	10.6664	3.44078	-32.19	-176.56	6080	7	0.31	0.06	6.76	19.51	1.1	148	152	133.162	215.467
KT7-6	0	63.4664	1.63822	14.0825	0.378901	2.985	0.645095	1.16355	12.3445	2.28772	1.0081	11.6819	3.6506	-32.19	-176.56	6080	9	0.32	0.06	6.69	19.51	1.1	148	152	121.555	215.467
KT7-7	0	63.6681	1.74228	14.4784	0	4.39369	0.275993	0.917462	11.7422	1.91383	0.86796	11.0551	3.56616	-32.19	-176.56	6080	12.5	0.31	0.05	7.19	19.51	1.1	148	152	98.3406	215.467
KT7-8	0	59.5744	2.72309	13.4964	0	3.81084	0.377335	1.5062	14.4709	2.48372	1.55715	9.15096	3.05032	-32.19	-176.56	6080	17.5	0.3	0.05	6.85	19.51	1.1	148	152	84.6231	215.467
KT7-9	0	51.7724	3.26773	13.2403	0	5.79836	0.792586	2.64631	18.3788	2.60493	1.49855	8.96988	3.09306	-32.19	-176.56	6080	22.5	0.29	0.06	6.21	19.51	1.1	148	152	60.3478	215.467
KT7-10	0	47.2429	5.01774	14.0751	0	5.59772	0.683923	2.16477	20.1817	3.49945	1.53673	6.57733	2.34905	-32.19	-176.56	6080	27.5	0.28	0.05	6.57	19.51	1.1	148	152	46.0683	215.467
AT9-1	5.81352	22.1636	3.79825	9.25867	2.06779	16.8335	0.44038	5.09121	25.1715	6.24319	3.11832	186.773	20.7525	-20.33	-70.98	4045	0.5	0.9	0.15	6.89	20	1.8	342	687	112.042	163.062
AT9-2	5.42557	24.8087	3.64975	9.45115	1.93013	16.588	0.380554	4.82132	23.9391	5.74766	3.25803	135.936	14.7756	-20.33	-70.98	4045	1.5	0.92	0.16	6.82	20	1.8	342	687	74.8914	163.062
AT9-3	4.95654	22.2852	3.77409	10.2187	1.75934	15.0687	0.377663	5.1103	26.4751	6.16886	3.80563	131.596	13.4281	-20.33	-70.98	4045	2.5	0.98	0.16	6.95	20	1.8	342	687	45.1709	163.062
AT9-4	5.22024	22.3032	3.89934	9.5227	1.96747	16.1506	0.271204	5.15184	26.9808	5.47644	3.05607	163.364	16.016	-20.33	-70.98	4045	3.5	1.02	0.17	7.1	20	1.8	342	687	25.3573	163.062
AT9-5	5.0487	20.4849	3.4334	9.83781	2.95542	16.6226	0.387784	5.19134	27.2251	5.92339	2.8895	177.513	17.4032	-20.33	-70.98	4045	4.5	1.02	0.17	7.06	20	1.8	342	687	10.0017	163.062
AT9-6	6.18357	23.0166	3.55747	8.23644	2.85278	18.2271	0.429098	6.01644	23.2342	5.47275	2.77359	257.71	22.8062	-20.33	-70.98	4045	5.5	1.13	0.18	7.51	20	1.8	342	687	2.57156	163.062
AT9-7	10.1228	25.5762	3.36362	6.31298	2.56665	17.2269	0.562302	6.00277	19.7034	5.62578	2.93668	395.811	32.9843	-20.33	-70.98	4045	6.5	1.2	0.18	7.68	20	1.8	342	687	0.0948526	163.062
AT9-8	10.9336	24.2806	3.46663	6.63126	2.19096	18.8806	0.591412	5.39171	18.7109	5.79381	3.12854	534.656	45.6971	-20.33	-70.98	4045	7.5	1.17	0.18	7.56	20	1.8	342	687	0	163.062
AT9-9	12.1673	20.4678	3.59219	6.68346	2.75222	17.5174	0.655527	6.13303	20.2497	6.25655	3.52492	489.095	41.4487	-20.33	-70.98	4045	8.5	1.18	0.18	7.62	20	1.8	342	687	0	163.062
AT9-10	11.5078	21.1715	3.76988	6.71892	2.6799	17.874	0.505278	5.91224	19.3661	6.85023	3.64418	458.17	36.9492	-20.33	-70.98	4045	9.5	1.24	0.19	7.84	20	1.8	342	687	0	163.062
AT9-11	12.2743	20.7005	4.11614	6.0071	2.12244	17.1169	0.570923	6.34098	20.5683	6.51558	3.66689	672.75	60.067	-20.33	-70.98	4045	11.25	1.12	0.18	7.36	20	1.8	342	687	0	163.062
AT9-12	12.3937	16.5417	3.88901	6.24269	2.63358	16.7085	0.673295	6.55608	23.4754	6.90633	3.97971	546.05	35.0032	-20.33	-70.98	4045	13.75	1.56	0.2	9.28	20	1.8	342	687	0	163.062
AT5-1	10.3402	12.8131	16.4282	8.23673	2.48621	7.40608	0.643995	2.32625	31.1998	5.74513	2.37434	218.604	32.6275	-23.82	-71.37	7770	0.5	0.67	0.09	8.69	18.2	1.85	341	992	119.356	165.736
AT5-2	9.50908	13.1977	16.6132	8.43979	2.00045	7.63687	0.560108	2.28716	31.7827	5.51561	2.45742	181.618	32.4318	-23.82	-71.37	7770	1.5	0.56	0.08	8.17	18.2	1.85	341	992	71.3198	165.736
AT5-3	9.32048	13.0658	16.3395	7.78559	2.24615	7.12944	0.591543	2.45654	33.1982	5.43679	2.42991	286.217	57.2434	-23.82	-71.37	7770	2.5	0.5	0.07	8.33	18.2	1.85	341	992	34.8783	165.736
AT5-4	10.0202	11.9665	16.4537	7.30829	2.62476	7.11381	0.572887	2.24298	33.6568	5.45927	2.58074	65.4269	11.2805	-23.82	-71.37	7770	3.5	0.58	0.08	8.46	18.2	1.85	341	992	11.6883	165.736
AT5-5	9.76068	12.5769	17.7624	7.71262	2.40657	6.92598	0.645041	2.02125	32.3059	5.43485	2.44776	61.1093	11.3165	-23.82	-71.37	7770	4.5	0.54	0.07	9	18.2	1.85	341	992	0.0933199	165.736
AT5-6	10.2355	12.1135	17.2416	8.00403	2.35419	6.61258	0.651045	2.06224	33.0061	5.29747	2.42177	43.6195	9.08741	-23.82	-71.37	7770	5.5	0.48	0.07	8	18.2	1.85	341	992	0	165.736
AT5-7	9.2955	12.4331	17.2109	7.68892	2.58012	6.85755	0.726951	2.07623	33.2576	5.37661	2.49646	48.4867	10.3163	-23.82	-71.37	7770	6.5	0.47	0.07	7.83	18.2	1.85	341	992	0	165.736
AT5-8	8.90239	13.2704	17.51	7.38699	2.21827	6.72609	0.730256	2.35629	32.9038	5.40539	2.59016	31.362	6.67277	-23.82	-71.37	7770	7.5	0.47	0.07	7.83	18.2	1.85	341	992	0	165.736
AT5-9	8.83515	13.8694	17.1417	7.6006	1.91239	7.04255	0.683915	2.42534	32.1605	5.8204	2.50814	48.8494	10.8554	-23.82	-71.37	7770	8.5	0.45	0.06	8.75	18.2	1.85	341	992	0	165.736
AT5-10	11.5029	9.47656	19.7909	7.4269	2.62996	7.1165	0.647287	2.52832	30.9587	5.62718	2.29474	152.406	29.3088	-23.82	-71.37	7770	9.5	0.52	0.05	11.12	18.2	1.85	341	992	0	165.736
AT5-11	10.7995	9.59693	19.3963	7.36649	2.25608	7.47559	0.640963	2.35867	32.9467	5.11505	2.04771	173.773	43.4432	-23.82	-71.37	7770	11.25	0.4	0.06	7.78	18.2	1.85	341	992	0	165.736
AT5-12	10.708	9.74161	20.6834	7.22872	2.73215	7.40445	0.708973	2.57073	30.767	5.16541	2.28964	182.996	48.1567	-23.82	-71.37	7770	13.75	0.38	0.05	8.87	18.2	1.85	341	992	0	165.736
AT5-13	12.9948	8.2301	21.0041	6.40787	2.51762	8.06192	0.836504	2.87829	29.8618	4.89446	2.31249	234.935	60.2397	-23.82	-71.37	7770	16.25	0.39	0.05	9.1	18.2	1.85	341	992	0	165.736
AT5-14	15.0404	7.54433	22.9455	6.92397	2.50538	6.89372	0.608001	2.45134	28.2225	4.89739	1.96746	243.773	73.8707	-23.82	-71.37	7770	18.75	0.33	0.04	9.63	18.2	1.85	341	992	0	165.736
AT5-15	14.7341	7.78389	25.551	7.0931	2.9898	6.40889	0.644823	2.3017	26.4903	4.25764	1.74471	216.769	63.7556	-23.82	-71.37	7770	22.5	0.34	0.04	9.92	18.2	1.85	341	992	0	165.736
AT5-16	13.4878	9.92132	18.8405	6.29921	2.71259	8.98605	0.761489	2.89536	29.0932	4.67423	2.32826	178.917	30.3249	-23.82	-71.37	7770	27.5	0.59	0.08	8.6	18.2	1.85	341	992	0	165.736
AT7-1	3.78385	43.2477	4.49837	11.2328	1.04619	8.13211	0.299776	2.13502	20.1001	3.78243	1.74167	25.0923	4.18205	-22.94	-71.62	5500	0.5	0.6	0.1	7.29	18.79	1.85	308	355	126.989	163.424
AT7-2	3.51272	42.9111	4.96512	11	0.966295	6.78101	0.380419	2.25762	21.4479	3.92267	1.85518	97.0841	16.4549	-22.94	-71.62	5500	1.5	0.59	0.09	7.32	18.79	1.85	308	355	101.661	163.424
AT7-3	3.93123	42.5452	4.7967	10.6127	0.801731	6.63369	0	1.98994	22.7153	4.20789	1.76565	74.6869	13.103	-22.94	-71.62	5500	2.5	0.57	0.09	7.39	18.79	1.85	308	355	88.9966	163.424
AT7-4	3.48505	46.6749	4.60675	11.397	0.61932	7.04808	0	1.91058	19.6247	3.20435	1.42925	77.9517	15.9085	-22.94	-71.62	5500	3.5	0.49	0.07	7.73	18.79	1.85	308	355	72.8252	163.424
AT7-5	3.5593	43.4709	4.49906	9.83446	0.918083	7.00743	0.261293	2.68226	21.6925	3.74861	2.32612	42.3421	10.5855	-22.94	-71.62	5500	4.5	0.4	0.07	6.97	18.79	1.85	308	355	58.7971	163.424
AT7-6	3.93189	42.2501	4.33632	10.0318	0.434812	9.51928	0.322091	3.16573	21.1038	3.28326	1.62095	30.5771	8.73631	-22.94	-71.62	5500	5.5	0.35	0.06	6.81	18.79	1.85	308	355	48.0812	163.424
AT7-7	5.39043	37.4928	4.36727	10.8779	0.639374	9.67463	0.243532	4.23138	23.0695	2.00663	2.00663	29.8999	6.79544	-22.94	-71.62	5500	6.5	0.44	0.07	6.94	18.79	1.85	308	355	39.3136	163.424
AT7-8	5.73217	33.8569	3.6469	8.45116	0.891904	11.2443	0.429845	5.71387	23.1469	3.9599	2.92606	30.6434	7.66085	-22.94	-71.62	5500	7.5	0.4	0.07	6.76	18.79	1.85	308	355	31.3254	163.424
AT7-9	8.77964	29.4441	4.44671	8.04624	1.29503	11.9976	0.802671	8.1723	19.8203	4.26708	2.92836	17.6309	5.87698	-22.94	-71.62	5500	8.5	0.3	0.06	6.14	18.79	1.85	308	355	26.8442	163.424
AT7-10	7.76653	27.1972	2.99037	8.22379	0	12.1205	0	5.96221	28.6935	4.89294	2.15288	16.4222	5.86506	-22.94	-71.62	5500	9.5	0.28	0.05	6.95	18.79	1.85	308	355	21.9733	163.424
AT7-11	7.09704	28.9674	3.18776	8.56741	0	9.72431	0	7.26659	28.5583	4.1584	2.47284	33.6846	10.866	-22.94	-71.62	5500	11.25	0.31	0.06	6.46	18.79	1.85	308	355	16.3231	163.424
AT7-12	7.7043	29.1878	3.66601	8.27949	0.759236	10.8712	0	6.34105	27.1616	3.55353	2.47581	39.2245	12.2577	-22.94	-71.62	5500	13.75	0.32	0.06	6.67	18.79	1.85	308	355	10.2832	163.424
AT7-13	6.52279	28.637	3.61279	10.307	3.09059	9.19621	0	6.2921	22.1319	5.42695	4.78257	14.8047	4.9349	-22.94	-71.62	5500	16.25	0.3	0.05	6.86	18.79	1.85	308	355	5.80196	163.424
AT7-14	5.50698	31.7305	2.91038	9.2682	0	12.0784	0	6.39249	22.3618	5.40324	4.34798	13.3519	5.34075	-22.94	-71.62	5500	18.75	0.25	0.04	7.1	18.79	1.85	308	355	2.6846	163.424
AT7-15	5.50685	25.7635	4.00305	10.5006	0	10.0027	0	9.37263	23.9894	5.43065	5.43065	7.93351	3.60614	-22.94	-71.62	5500	22.5	0.22	0.04	6.94	18.79	1.85	308	355	1.32076	163.424
AT6-2	9.97403	12.2303	16.8673	8.11791	2.73842	6.44415	0.78453	2.28234	32.4185	5.71499	2.42756	113.677	21.861	-24.27	-71.42	7720	1.5	0.52	0.07	8.67	18.09	1.85	309	1035	66.4084	162.055
AT6-3	9.64106	9.20652	18.5567	8.14264	2.65733	6.28586	0.718868	2.13516	34.5117	5.76803	2.37608	120.207	30.8224	-24.27	-71.42	7720	2.5	0.39	0.05	9.1	18.09	1.85	309	1035	34.5262	162.055
AT6-4	10.5458	10.7922	18.0246	7.93544	2.45898	5.53617	0.877785	2.18854	33.918	5.34933	2.3732	82.3268	21.1094	-24.27	-71.42	7720	3.5	0.39	0.05	9.1	18.09	1.85	309	1035	10.6146	162.055
AT6-5	10.6276	11.5877	19.3709	7.50499	2.48376	5.12082	0.643522	1.66584	34.1367	4.87402	1.9841	101.976	25.4939	-24.27	-71.42	7720	4.5	0.4	0.06	7.78	18.09	1.85	309	1035	1.31565	162.055
AT6-6	10.6893	11.5619	20.3737	8.49336	2.95728	5.02369	1.02678	1.8679	33.7335	2.13627	2.13627	39.8962	10.2298	-24.27	-71.42	7720	5.5	0.39	0.06	7.84	18.09	1.85	309	1035	0	162.055
AT6-7	12.1012	11.6531	22.5534	8.14225	2.56982	5.11584	0.843155	1.85078	30.916	2.12722	2.12722	74.8452	22.6804	-24.27	-71.42	7720	6.5	0.33	0.04	9.63	18.09	1.85	309	1035	0	162.055
AT6-8	13.3845	11.1069	20.6046	7.40762	2.94785	5.60762	0.976531	1.93337	28.6009	5.13505	2.29502	41.7943	11.2958	-24.27	-71.42	7720	7.5	0.37	0.05	8.63	18.09	1.85	309	1035	0	162.055
AT6-9	11.1913	9.61839	21.6541	7.91501	2.51258	5.78185	0.890221	1.96518	30.8235	5.36618	2.28175	118.419	32.0051	-24.27	-71.42	7720	8.5	0.37	0.05	8.63	18.09	1.85	309	1035	0	162.055
AT6-10	13.379	9.88384	23.2018	6.751	2.93451	5.105	0.845709	1.79759	28.8855	5.18682	2.02931	228.495	54.4037	-24.27	-71.42	7720	9.5	0.42	0.06	8.17	18.09	1.85	309	1035	0	162.055
AT6-11	17.6998	6.46867	27.9106	6.18488	2.86966	2.90326	0.875756	0.918943	28.2213	4.49602	1.45106	233.788	64.9412	-24.27	-71.42	7720	11.25	0.36	0.05	8.4	18.09	1.85	309	1035	0	162.055
AT6-12	12.7927	10.3794	20.0893	7.66962	2.63917	6.27433	0.670548	2.04313	30.3418	5.08783	2.01211	189.46	33.8321	-24.27	-71.42	7720	13.75	0.56	0.09	7.26	18.09	1.85	309	1035	0	162.055
AT6-13	13.0083	11.7804	16.1236	8.15036	2.32475	8.04432	0.762599	2.81621	29.2804	5.42558	2.28339	215.656	40.6898	-24.27	-71.42	7720	16.25	0.53	0.08	7.73	18.09	1.85	309	1035	0	162.055
AT6-14	13.2631	12.0259	15.8978	7.72108	2.63001	8.12939	0.628465	2.6779	29.3046	5.27377	2.44793	158.36	31.051	-24.27	-71.42	7720	18.75	0.51	0.07	8.5	18.09	1.85	309	1035	0	162.055
AT6-15	12.3909	9.53193	18.0654	7.49841	2.87578	7.09638	0.844979	2.49826	30.991	5.68248	2.52441	164.384	32.8768	-24.27	-71.42	7720	21.25	0.5	0.06	9.72	18.09	1.85	309	1035	0	162.055
AT3-1	12.2709	7.19904	20.6178	7.26601	3.0809	5.35331	0.955553	1.83193	32.8097	5.97758	2.63729	266.966	51.3395	-23.05	-71.3	7915	0.5	0.52	0.05	12.13	18.51	1.87	341	1793	90.1715	153.013
AT3-2	12.448	7.84811	19.8099	7.12172	2.75833	6.24519	0.829068	2.17636	32.4085	5.74803	2.60683	248.641	60.6442	-23.05	-71.3	7915	1.5	0.41	0.04	11.96	18.51	1.87	341	1793	26.09	153.013
AT3-3	11.3249	7.91925	20.9246	7.24417	3.34229	5.00281	0.980957	1.6993	33.4266	5.64914	2.48601	292.42	55.1736	-23.05	-71.3	7915	2.5	0.53	0.05	12.12	18.51	1.87	341	1793	2.52456	153.013
AT3-4	10.5735	7.42452	20.0408	7.18096	2.93986	5.33684	0.831107	1.84226	34.9255	6.30414	2.60058	379.248	82.4453	-23.05	-71.3	7915	3.5	0.46	0.05	11.93	18.51	1.87	341	1793	0	153.013
AT3-6	12.2339	7.54841	20.1781	7.3101	3.02743	6.92123	1.04364	2.3216	30.8994	5.88286	2.63339	510.932	116.121	-23.05	-71.3	7915	5.5	0.44	0.04	11.67	18.51	1.87	341	1793	0	153.013
AT3-7	14.1628	7.08047	23.6998	6.30361	2.80539	5.17107	0.748837	1.70165	31.085	5.23919	2.00218	348.093	82.8792	-23.05	-71.3	7915	6.5	0.42	0.04	12.25	18.51	1.87	341	1793	0	153.013
AT3-8	13.7674	7.06861	24.4508	7.25095	2.83217	3.99321	0.840343	1.512	30.9911	5.22812	2.06534	234.296	52.0657	-23.05	-71.3	7915	7.5	0.45	0.04	13.13	18.51	1.87	341	1793	0	153.013
AT3-9	14.542	6.70211	23.6517	6.81492	2.96043	4.92122	0.817349	1.59325	30.7843	5.20732	2.00529	214.23	48.6887	-23.05	-71.3	7915	8.5	0.44	0.04	12.83	18.51	1.87	341	1793	0	153.013
AT3-10	12.2827	5.8213	24.0404	7.31009	3.06563	5.24549	0.792035	1.65286	32.45	5.26774	2.07175	241.361	56.1305	-23.05	-71.3	7915	9.5	0.43	0.04	12.54	18.51	1.87	341	1793	0	153.013
AT3-11	12.8431	7.81648	21.8145	7.42584	3.17737	6.65807	0.794006	2.09123	29.4624	5.58708	2.32994	188.87	39.348	-23.05	-71.3	7915	11.25	0.48	0.05	11.91	18.51	1.87	341	1793	0	153.013
AT3-12	10.9649	10.1578	14.2208	6.58648	2.23747	11.1114	0.784463	3.95587	31.1688	5.88081	2.9312	186.226	39.6226	-23.05	-71.3	7915	13.75	0.47	0.05	10.97	18.51	1.87	341	1793	0	153.013
AT3-13	11.6561	8.83122	18.7289	6.63541	2.85433	7.91055	0.706708	2.71016	31.4614	5.72871	2.77651	141.32	35.3301	-23.05	-71.3	7915	16.25	0.4	0.04	11.38	18.51	1.87	341	1793	0	153.013
AT3-14	14.8483	6.73707	26.6755	6.35787	3.11826	3.89969	0.79268	1.19273	29.8498	4.75495	1.77309	192.734	62.1723	-23.05	-71.3	7915	18.75	0.31	0.03	12.47	18.51	1.87	341	1793	0	153.013
AT3-15	14.5422	7.93205	23.0807	7.04994	2.68245	4.97855	1.00674	1.60749	30.2058	4.99526	1.91887	309.787	73.7587	-23.05	-71.3	7915	22.5	0.42	0.05	10.89	18.51	1.87	341	1793	0	153.013
AT3-16	15.2581	6.86267	26.2067	6.38159	3.09305	3.54842	0.832523	1.05059	30.4684	4.58605	1.71187	349.108	74.2783	-23.05	-71.3	7915	27.5	0.47	0.05	10.97	18.51	1.87	341	1793	0	153.013
AT4-1	12.4793	7.79003	23.4023	6.784	2.76258	4.50139	0.74083	1.4837	32.2985	5.55204	2.20525	360.899	64.4462	-23.36	-71.34	8085	0.5	0.56	0.07	8.83	18.37	1.86	335	1490	113.68	166.19
AT4-2	10.7625	7.50163	21.4581	7.23435	3.05605	4.85974	0.868137	1.90879	33.7481	6.11387	2.48882	441.252	86.5199	-23.36	-71.34	8085	1.5	0.51	0.07	8.38	18.37	1.86	335	1490	45.6982	166.19
AT4-3	10.64	8.21322	21.8542	7.67964	2.44069	4.72675	1.04983	1.5794	37.3154	2.25039	2.25039	267.241	59.3868	-23.36	-71.34	8085	2.5	0.45	0.06	8.75	18.37	1.86	335	1490	14.7547	166.19
AT4-4	10.1882	7.51125	22.3048	6.89609	3.11286	4.75422	1.09122	1.82088	34.051	5.72953	2.53998	331.482	80.8492	-23.36	-71.34	8085	3.5	0.41	0.05	9.2	18.37	1.86	335	1490	2.56484	166.19
AT4-5	11.3768	6.60678	24.3687	5.91594	2.79204	4.07059	0.869133	1.24932	34.3851	5.90058	2.46499	407.293	107.182	-23.36	-71.34	8085	4.5	0.38	0.05	9.24	18.37	1.86	335	1490	0	166.19
AT4-6	13.1502	5.55123	26.4734	7.00531	3.20486	3.09877	0.865107	1.10687	32.5733	5.04553	1.92538	529.822	143.195	-23.36	-71.34	8085	5.5	0.37	0.05	8.99	18.37	1.86	335	1490	0	166.19
AT4-7	13.6859	5.45132	27.0305	6.11294	2.96293	3.03939	0.887354	1.0095	32.6585	5.15439	2.00717	612.987	180.29	-23.36	-71.34	8085	6.5	0.34	0.04	9.02	18.37	1.86	335	1490	0	166.19
AT4-8	11.6019	5.9344	24.3079	6.29502	2.52588	4.17274	0.817183	1.3722	34.8277	5.75978	2.38535	414.284	96.3451	-23.36	-71.34	8085	7.5	0.43	0.06	8.5	18.37	1.86	335	1490	0	166.19
AT4-9	11.07	6.35576	24.5351	6.95577	2.994	3.85386	0.87233	1.44498	34.3705	5.49844	2.04922	290.309	78.462	-23.36	-71.34	8085	8.5	0.37	0.05	8.3	18.37	1.86	335	1490	0	166.19
AT4-10	11.005	6.4427	23.9223	6.7489	2.6582	3.66984	0.797191	1.23022	35.5182	5.81445	2.19301	187.771	55.2268	-23.36	-71.34	8085	9.5	0.34	0.05	7.93	18.37	1.86	335	1490	0	166.19
AT4-11	11.1381	7.29404	24.1037	6.65941	2.98216	4.3458	0.790016	1.58564	33.505	5.46343	2.13273	163.935	40.9839	-23.36	-71.34	8085	11.25	0.4	0.06	8.33	18.37	1.86	335	1490	0	166.19
AT4-12	11.7734	8.92994	22.2046	6.84519	2.81973	5.2103	0.79294	1.71918	32.0835	5.39526	2.22598	319.048	58.0087	-23.36	-71.34	8085	13.75	0.55	0.07	8.91	18.37	1.86	335	1490	0	166.19
AT4-13	13.437	6.54101	26.3451	6.34462	2.91702	3.63606	0.780447	1.16211	32.0566	4.92358	1.85639	286.577	66.6458	-23.36	-71.34	8085	16.25	0.43	0.06	8.96	18.37	1.86	335	1490	0	166.19
AT4-14	14.1327	5.51015	26.903	6.42207	2.93386	2.90157	0.803086	0.923585	33.0714	4.81118	1.58729	132.675	36.8541	-23.36	-71.34	8085	18.75	0.36	0.05	8.08	18.37	1.86	335	1490	0	166.19
AT4-15	15.4821	5.79523	27.9224	6.32879	3.18224	2.67878	0.74756	0.875734	30.6385	4.76191	1.58679	119.278	35.0817	-23.36	-71.34	8085	22.5	0.34	0.05	8.26	18.37	1.86	335	1490	0	166.19
AT4-16	10.9229	8.70448	22.5987	6.88754	2.46293	5.32331	0.760331	1.76248	32.9382	5.30777	2.33144	274.656	61.0347	-23.36	-71.34	8085	27.5	0.45	0.06	9.21	18.37	1.86	335	1490	0	166.19
AT2-1	12.3333	9.56783	17.4061	7.018	3.08512	9.29374	1.03237	3.36874	28.97	5.5525	2.37226	128.298	32.0746	-21.78	-71.21	7995	0.5	0.4	0.05	9.33	19.37	1.86	306	1236	110.172	170.744
AT2-2	11.5638	9.46007	17.1984	6.97692	2.91643	8.97748	0.889965	3.64058	30.128	5.54691	2.70142	89.0226	24.7285	-21.78	-71.21	7995	1.5	0.36	0.04	10	19.37	1.86	306	1236	52.3523	170.744
AT2-3	10.6975	8.58181	17.4477	8.06946	2.65098	8.26918	0.953203	3.25651	30.9447	6.20182	2.92718	85.5406	27.5938	-21.78	-71.21	7995	2.5	0.31	0.03	10.64	19.37	1.86	306	1236	18.2114	170.744
AT2-4	11.1153	8.94625	17.1007	7.00142	2.95532	8.30587	0.619893	3.09107	31.6	6.06983	3.19438	67.776	22.592	-21.78	-71.21	7995	3.5	0.3	0.03	10.94	19.37	1.86	306	1236	1.14094	170.744
AT2-5	9.96134	11.7302	15.2484	7.35802	2.1465	9.10411	0.808364	3.88068	31.216	5.70927	2.83713	117.567	31.7749	-21.78	-71.21	7995	4.5	0.37	0.04	10.49	19.37	1.86	306	1236	0	170.744
AT2-6	6.71979	17.1679	11.1988	8.35252	1.87603	11.7687	0.465843	3.8735	29.9483	5.67268	2.95595	123.918	26.9387	-21.78	-71.21	7995	5.5	0.46	0.06	9.25	19.37	1.86	306	1236	0	170.744
AT2-7	6.25921	20.2737	7.20871	7.89174	1.64135	14.5526	0.377436	4.51242	29.106	5.57376	2.60306	142.727	18.7799	-21.78	-71.21	7995	6.5	0.76	0.09	9.85	19.37	1.86	306	1236	0	170.744
AT2-8	7.48385	18.9081	6.56303	8.05225	1.20255	16.528	0.415258	6.38715	26.1112	5.50995	2.83871	193.249	20.5584	-21.78	-71.21	7995	7.5	0.94	0.12	9.37	19.37	1.86	306	1236	0	170.744
AT2-9	8.94157	18.547	7.75652	7.22846	1.76082	15.7286	0.358772	5.70559	25.521	5.64094	2.81072	172.825	18.0026	-21.78	-71.21	7995	8.5	0.96	0.12	9.49	19.37	1.86	306	1236	0	170.744
AT2-10	9.79785	18.1412	7.89465	7.24138	1.61977	13.7984	0.517379	5.30491	27.5009	5.56441	2.61916	133.647	15.5403	-21.78	-71.21	7995	9.5	0.86	0.11	9.29	19.37	1.86	306	1236	0	170.744
AT2-11	8.99014	16.6205	10.5263	7.50507	1.86201	12.4792	0.384301	4.57642	28.8561	5.55971	2.64026	141.686	19.9558	-21.78	-71.21	7995	11.25	0.71	0.09	9.52	19.37	1.86	306	1236	0	170.744
AT2-12	13.0928	13.2085	14.2745	7.28574	2.2898	10.1191	0.752098	3.31336	27.8493	5.42273	2.39199	79.3469	12.398	-21.78	-71.21	7995	13.75	0.64	0.08	9.22	19.37	1.86	306	1236	0	170.744
AT2-13	14.685	13.3185	15.9414	6.31469	2.71392	7.91215	0.757177	3.02991	27.8974	5.13348	2.29647	31.7228	5.20046	-21.78	-71.21	7995	16.25	0.61	0.08	9.24	19.37	1.86	306	1236	0	170.744
AT2-14	12.6223	11.1337	15.7535	7.03461	3.40127	7.80668	1.76025	2.59456	31.623	3.13503	3.13503	27.2304	4.77726	-21.78	-71.21	7995	18.75	0.57	0.07	9.5	19.37	1.86	306	1236	0	170.744
AT2-15	11.9244	11.5785	13.7263	7.17195	1.82217	9.44626	0.931632	5.02025	29.3561	5.99417	3.02824	60.871	10.6791	-21.78	-71.21	7995	22.5	0.57	0.07	9.37	19.37	1.86	306	1236	0	170.744
AT2-16	12.7742	10.9415	15.7781	6.5445	2.59067	7.91215	1.42128	3.28448	30.5408	5.54622	2.66618	87.0721	-	-21.78	-71.21	7995	27.5	-	-	-	19.37	1.86	306	1236	0	170.744
AT10-1	7.23964	17.5402	6.61602	9.33248	2.42586	12.154	0.407817	3.85579	30.2209	7.25106	2.95614	277.838	22.9618	-20.32	-71.29	7770	0.5	1.21	0.16	8.82	20.27	1.86	306	1634	86.3955	160.275
AT10-2	7.57872	17.6492	7.7899	9.87491	2.49065	11.9075	0.453512	3.70982	29.2199	6.48112	2.8448	285.526	25.4934	-20.32	-71.29	7770	1.5	1.12	0.15	8.71	20.27	1.86	306	1634	34.3436	160.275
AT10-3	6.3574	16.8554	8.16851	9.68837	2.01041	13.2944	0.415476	3.41583	29.8282	7.04662	2.91931	187.565	17.5294	-20.32	-71.29	7770	2.5	1.07	0.15	8.32	20.27	1.86	306	1634	6.21886	160.275
AT10-4	7.0623	19.5568	7.87201	10.1199	1.89786	11.0143	0	3.02385	30.6667	6.42767	2.35859	78.8639	7.80831	-20.32	-71.29	7770	3.5	1.01	0.13	9.06	20.27	1.86	306	1634	0.342037	160.275
AT10-5	6.69771	19.8634	5.40624	7.60053	2.26547	13.8367	0.377471	4.79024	28.6615	7.22617	3.27456	246.399	19.2499	-20.32	-71.29	7770	4.5	1.28	0.17	8.78	20.27	1.86	306	1634	0	160.275
AT10-6	10.0726	18.215	4.39623	6.66842	2.26752	19.0956	0.505965	6.88582	21.1266	7.14404	3.6222	335.939	16.8814	-20.32	-71.29	7770	5.5	1.99	0.23	10.09	20.27	1.86	306	1634	0	160.275
AT10-7	10.6219	17.544	4.82002	7.06031	2.88603	17.6296	0.515659	6.40777	21.4032	7.36925	3.74217	454.99	22.0869	-20.32	-71.29	7770	6.5	2.06	0.24	10.01	20.27	1.86	306	1634	0	160.275
AT10-8	10.0795	18.1718	4.67803	7.50202	3.13084	15.9514	0.621653	5.9635	22.9035	7.42468	3.57298	1118.32	54.0249	-20.32	-71.29	7770	7.5	2.07	0.23	10.5	20.27	1.86	306	1634	0	160.275
AT10-9	10.5499	16.5325	4.7654	7.52293	3.75457	15.7297	0.552465	5.39488	24.0912	7.40445	3.70196	430.671	22.4308	-20.32	-71.29	7770	8.5	1.92	0.22	10.18	20.27	1.86	306	1634	0	160.275
AT10-10	10.4236	17.0506	5.09829	8.06635	2.46927	16.3178	0.571076	5.88036	23.6357	7.11331	3.37366	428.507	23.4157	-20.32	-71.29	7770	9.5	1.83	0.21	10.17	20.27	1.86	306	1634	0	160.275
AT10-11	12.706	18.1342	7.30358	8.35805	2.8896	13.3635	0.495514	4.46077	22.8854	6.43647	2.967	459.029	29.2375	-20.32	-71.29	7770	11.25	1.57	0.19	9.64	20.27	1.86	306	1634	0	160.275
AT10-12	11.6058	16.7724	6.30414	8.38486	3.05062	13.2142	0.637294	4.59424	25.2733	6.81962	3.34356	468.036	28.7138	-20.32	-71.29	7770	13.75	1.63	0.19	10.01	20.27	1.86	306	1634	0	160.275
AT10-13	10.132	17.3338	5.64402	8.28801	2.6274	15.8014	0.493494	5.04243	24.4797	6.96219	3.19554	357.868	25.3807	-20.32	-71.29	7770	16.25	1.41	0.18	9.14	20.27	1.86	306	1634	0	160.275
AT10-15	9.48009	18.8903	5.56897	7.66426	1.51355	17.9755	0.36219	5.70597	22.6133	6.95588	3.27003	298.772	21.6501	-20.32	-71.29	7770	22.5	1.38	0.17	9.47	20.27	1.86	306	1634	0	160.275
AT10-16	7.48852	18.0962	5.35051	7.98452	1.6805	16.7911	0.292965	5.81545	26.7437	6.60684	3.14966	264.283	23.8093	-20.32	-71.29	7770	27.5	1.11	0.15	8.63	20.27	1.86	306	1634	0	160.275
AT10-17	11.5905	13.3868	7.16838	8.763	2.10251	12.3146	0.537825	4.40648	29.7787	7.01782	2.93349	234.711	23.0109	-20.32	-71.29	7770	32.5	1.02	0.13	9.15	20.27	1.86	306	1634	0	160.275
MT1-1	0	71.8	0	10.4	0	0	0	0	13.6	2.7	1.5	18.3563	5.92138	11.3537	142.404	10840	1	0.31	0.05	6.52	28.65	1.53	48	154	173.761	184.229
MT1-2	0	69	0	12.1	0	1.3	0	0	13.5	2.4	1.6	14.7041	5.44594	11.3537	142.404	10840	2.5	0.27	0.05	6.05	28.65	1.53	48	154	155.739	184.229
MT1-3	0	76.2	0	9.5	0	0.6	0	0	11.1	1.4	0.6	16.4195	5.6619	11.3537	142.404	10840	3.5	0.29	0.05	6.85	28.65	1.53	48	154	144.775	184.229
MT1-4	0	73.9	0	9.2	0	0.4	0	0	14.2	1.4	0.9	12.5529	4.64921	11.3537	142.404	10840	4.5	0.27	0.05	5.78	28.65	1.53	48	154	134.583	184.229
MT1-5	0	75	0	10.3	0	0.8	0	0	11.1	2	0.8	15.0728	5.19752	11.3537	142.404	10840	5.5	0.29	0.06	6.13	28.65	1.53	48	154	125.108	184.229
MT1-6	0	76	0	9.1	0	0	0	0	11.2	2.1	0.9	20.0915	6.69717	11.3537	142.404	10840	6.5	0.3	0.06	5.62	28.65	1.53	48	154	116.301	184.229
MT1-7	0	71.5	0	11.3	0	1.2	0	0	13.4	1.5	1	12.671	4.69295	11.3537	142.404	10840	7.5	0.27	0.04	7.27	28.65	1.53	48	154	108.113	184.229
MT1-8	0	70.9	0	12.7	0	0	0	0	13	2.2	1.1	13.0324	4.49394	11.3537	142.404	10840	8.5	0.29	0.05	6.93	28.65	1.53	48	154	100.502	184.229
MT1-9	0	76.3	0	9.2	0	0	0	0	11.8	2	0.7	11.4767	4.09884	11.3537	142.404	10840	9.5	0.28	0.04	7.74	28.65	1.53	48	154	93.427	184.229
MT1-10	0	73.3	0	10.6	0	1	0	0.4	11.8	1.8	1	14.3152	5.50586	11.3537	142.404	10840	10.5	0.26	0.04	8.34	28.65	1.53	48	154	86.8498	184.229

## Sheet: Figure 5
Station site	IMBT	1SD	DOU	1SD
			(μmol m-2 d-1)
KT6	0.391042	0.0236668	306	20
KT4	0.225505	0.02489	193	21
KT3	0.453331	0.0271557	538	91
KT7	0.0940058	0.0312187	152	22
AT9	0.339553	0.0378371	687	101
AT5	0.637539	0.0613098	992	50
AT7	0.240582	0.0495775	355	31
AT6	0.652774	0.0578165	1035	143
AT3	0.747207	0.0446335	1793	77
AT4	0.790969	0.049307	1490	81
AT2	0.555346	0.100306	1236	56
AT10	0.413849	0.0273298	1634	71
MT1	0.0602807	0.00596315	154	48
